# Supplementary material for: Identifying Verticillium dahliae Resistance in Strawberry Through Disease Screening of Multiple Populations and Image Based Phenotyping
Source: Front Plant Sci. 2019 Jul 18;10:924. doi: 10.3389/fpls.2019.00924 (PMC6657532; doi:10.3389/fpls.2019.00924)
Supplement: TABLE S1 — Genetic map for “Flamenco” x “Chandler” F1 population for Axiom® IStraw90 markers generated using Crosslink (Vickerstaff and Harrison, 2017). [file Table_1.XLSX]

## Sheet: Sheet1
Locus	Chromosome	Position (cM)
Affx-88810176	1A	0
Affx-88810209	1A	2.151
Affx-88810376	1A	3.215
Affx-88810333	1A	4.279
Affx-88810283	1A	4.808
Affx-88812099	1A	6.959
Affx-88812168	1A	7.488
Affx-88869610	1A	9.092
Affx-88811474	1A	9.621
Affx-88811720	1A	11.772
Affx-88811615	1A	13.376
Affx-88811846	1A	13.906
Affx-88811868	1A	14.435
Affx-88812349	1A	15.499
Affx-88812436	1A	16.562
Affx-88812621	1A	17.092
Affx-88812806	1A	18.155
Affx-88812836	1A	18.684
Affx-88812913	1A	19.748
Affx-88812909	1A	20.812
Affx-88812904	1A	21.341
Affx-88813198	1A	21.87
Affx-88813243	1A	23.475
Affx-88813288	1A	24.004
Affx-88813383	1A	25.068
Affx-88813478	1A	26.132
Affx-88813476	1A	26.661
Affx-88813606	1A	27.19
Affx-88813753	1A	27.719
Affx-88813795	1A	28.248
Affx-88813870	1A	29.312
Affx-88813905	1A	30.916
Affx-88813895	1A	31.98
Affx-88814124	1A	34.131
Affx-88814376	1A	34.66
Affx-88814389	1A	35.189
Affx-88814591	1A	36.253
Affx-88814464	1A	36.782
Affx-88889644	1A	41.307
Affx-88889489	1A	41.836
Affx-88889440	1A	42.366
Affx-88889190	1A	42.935
Affx-88889135	1A	44.54
Affx-88889119	1A	45.069
Affx-88889111	1A	45.069
Affx-88889036	1A	45.688
Affx-88889123	1A	45.998
Affx-88816815	1A	46.307
Affx-88816899	1A	46.926
Affx-88889072	1A	47.458
Affx-88816999	1A	47.458
Affx-88816835	1A	48.618
Affx-88817136	1A	49.21
Affx-88817058	1A	49.778
Affx-88817171	1A	49.899
Affx-88817196	1A	50.938
Affx-88817314	1A	50.938
Affx-88818121	1A	52.272
Affx-88817342	1A	52.272
Affx-88865832	1A	52.804
Affx-88818122	1A	55.458
Affx-88818266	1A	55.593
Affx-88818312	1A	56.972
Affx-88818225	1A	57.658
Affx-88818275	1A	58.455
Affx-88818355	1A	58.72
Affx-88818407	1A	59.516
Affx-88818394	1A	59.516
Affx-88818426	1A	60.045
Affx-88818431	1A	60.045
Affx-88816713	1A	61.425
Affx-88816697	1A	61.88
Affx-88816562	1A	62.335
Affx-88816602	1A	62.614
Affx-88816543	1A	62.79
Affx-88816488	1A	63.246
Affx-88816603	1A	63.246
Affx-88817379	1A	63.996
Affx-88816520	1A	64.067
Affx-88817730	1A	64.745
Affx-88817427	1A	64.889
Affx-88817513	1A	65.711
Affx-88817378	1A	66.12
Affx-88817707	1A	66.942
Affx-88817716	1A	67.351
Affx-88817610	1A	67.759
Affx-88815971	1A	68.168
Affx-88816026	1A	68.577
Affx-88815895	1A	68.577
Affx-88815960	1A	68.841
Affx-88891500	1A	69.944
Affx-88815920	1A	70.308
Affx-88816095	1A	71.786
Affx-88816063	1A	71.786
Affx-88817898	1A	72.05
Affx-88817975	1A	72.315
Affx-88818002	1A	73.382
Affx-88818001	1A	73.382
Affx-88818057	1A	73.914
Affx-88816005	1A	75.337
Affx-88816109	1A	77.112
Affx-88816062	1A	78.18
Affx-88815254	1A	78.737
Affx-88815243	1A	79.264
Affx-88885994	1A	79.791
Affx-88815315	1A	79.791
Affx-88817932	1A	80.455
Affx-88815234	1A	81.12
Affx-88886011	1A	81.652
Affx-88815204	1A	83.509
Affx-88815804	1A	84.311
Affx-88815272	1A	86.269
Affx-88815700	1A	86.581
Affx-88815748	1A	88.573
Affx-88819142	1A	89.634
Affx-88815249	1A	90.692
Affx-88815611	1A	93.078
Affx-88815176	1A	93.872
Affx-88814955	1A	93.872
Affx-88815625	1A	94.269
Affx-88815028	1A	94.666
Affx-88814703	1A	95.198
Affx-88815359	1A	95.462
Affx-88840455	1A	95.727
Affx-88815567	1A	96.259
Affx-88814678	1A	96.791
Affx-88819262	1A	97.323
Affx-88880605	1A	98.125
Affx-88815415	1A	99.2
Affx-88819331	1A	99.465
Affx-88810444	1B	0
Affx-88810369	1B	0.529
Affx-88810306	1B	1.058
Affx-88810174	1B	3.209
Affx-88810440	1B	3.738
Affx-88809978	1B	5.889
Affx-88809842	1B	8.023
Affx-88809843	1B	8.552
Affx-88812137	1B	10.156
Affx-88812172	1B	10.685
Affx-88809733	1B	12.376
Affx-88812104	1B	12.836
Affx-88809420	1B	12.905
Affx-88812055	1B	13.9
Affx-88810971	1B	13.963
Affx-88812048	1B	14.429
Affx-88810764	1B	14.492
Affx-88810631	1B	15.022
Affx-88810604	1B	15.551
Affx-88869637	1B	16.022
Affx-88810500	1B	16.08
Affx-88869608	1B	16.551
Affx-88812190	1B	17.138
Affx-88886034	1B	17.667
Affx-88810372	1B	18.196
Affx-88811462	1B	19.254
Affx-88869635	1B	19.254
Affx-88869651	1B	21.375
Affx-88812545	1B	26.923
Affx-88812596	1B	27.653
Affx-88812735	1B	29.112
Affx-88812738	1B	29.842
Affx-88812796	1B	30.571
Affx-88812875	1B	31.301
Affx-88812989	1B	32.768
Affx-88813165	1B	33.497
Affx-88813233	1B	34.227
Affx-88813334	1B	35.694
Affx-88813633	1B	38.66
Affx-88813809	1B	40.119
Affx-88813763	1B	40.849
Affx-88814028	1B	41.578
Affx-88814162	1B	42.308
Affx-88814289	1B	43.038
Affx-88814589	1B	45.234
Affx-88814574	1B	45.773
Affx-88821399	1B	46.188
Affx-88889707	1B	47.447
Affx-88889706	1B	47.711
Affx-88889612	1B	48.513
Affx-88889608	1B	48.778
Affx-88816902	1B	53.941
Affx-88816900	1B	55.824
Affx-88817131	1B	57.694
Affx-88817157	1B	58.316
Affx-88817244	1B	59.564
Affx-88838453	1B	60.186
Affx-88817293	1B	60.807
Affx-88817290	1B	62.049
Affx-88817350	1B	62.67
Affx-88817849	1B	63.912
Affx-88817451	1B	64.533
Affx-88818397	1B	65.154
Affx-88817486	1B	65.776
Affx-88816712	1B	66.397
Affx-88816682	1B	67.018
Affx-88818472	1B	69.522
Affx-88818447	1B	69.787
Affx-88818526	1B	70.899
Affx-88817409	1B	71.56
Affx-88818557	1B	72.01
Affx-88817393	1B	72.258
Affx-88816729	1B	73.122
Affx-88816008	1B	74.017
Affx-88815883	1B	74.364
Affx-88817576	1B	74.711
Affx-88817534	1B	75.058
Affx-88816657	1B	75.358
Affx-88816539	1B	76.47
Affx-88816497	1B	76.47
Affx-88885966	1B	86.328
Affx-88885989	1B	86.857
Affx-88815852	1B	87.921
Affx-88903856	1B	88.45
Affx-88815622	1B	88.979
Affx-88815467	1B	89.508
Affx-88815375	1B	90.037
Affx-88809769	1B	91.096
Affx-88819255	1B	92.16
Affx-88815110	1B	93.223
Affx-88810884	1C	0
Affx-88809197	1C	0.529
Affx-88810717	1C	1.058
Affx-88810636	1C	2.663
Affx-88812398	1C	22.412
Affx-88812490	1C	22.941
Affx-88812511	1C	23.47
Affx-88812616	1C	24.529
Affx-88812758	1C	25.593
Affx-88812785	1C	26.122
Affx-88812782	1C	27.186
Affx-88812977	1C	28.79
Affx-88812954	1C	29.319
Affx-88812946	1C	30.383
Affx-88813147	1C	31.976
Affx-88813220	1C	32.505
Affx-88813278	1C	33.034
Affx-88813344	1C	33.563
Affx-88813549	1C	34.627
Affx-88813491	1C	35.156
Affx-88813607	1C	36.22
Affx-88813817	1C	37.284
Affx-88813776	1C	38.348
Affx-88813843	1C	38.877
Affx-88903243	1C	39.935
Affx-88813980	1C	40.464
Affx-88813945	1C	40.993
Affx-88816709	1C	71.125
Affx-88816536	1C	72.189
Affx-88816658	1C	72.718
Affx-88817422	1C	74.869
Affx-88817656	1C	76.473
Affx-88891548	1C	77.537
Affx-88815989	1C	78.066
Affx-88816035	1C	78.595
Affx-88816034	1C	80.746
Affx-88816051	1C	82.897
Affx-88817868	1C	83.972
Affx-88816100	1C	84.504
Affx-88817933	1C	84.504
Affx-88818007	1C	85.546
Affx-88815241	1C	85.656
Affx-88815295	1C	86.587
Affx-88815612	1C	87.629
Affx-88815187	1C	87.972
Affx-88818018	1C	87.972
Affx-88815756	1C	89.886
Affx-88815614	1C	89.886
Affx-88814960	1C	90.682
Affx-88815697	1C	90.682
Affx-88815036	1C	91.479
Affx-88880596	1C	92.542
Affx-88814780	1C	93.083
Affx-88814973	1C	93.606
Affx-88815863	1C	94.147
Affx-88814623	1C	94.676
Affx-88814879	1C	95.205
Affx-88809610	1D	0
Affx-88809662	1D	0.529
Affx-88809384	1D	0.529
Affx-88810462	1D	0.794
Affx-88809340	1D	0.794
Affx-88810696	1D	1.058
Affx-88810647	1D	1.058
Affx-88810519	1D	1.375
Affx-88810342	1D	2.337
Affx-88810617	1D	2.654
Affx-88810340	1D	2.654
Affx-88810561	1D	3.181
Affx-88810244	1D	3.722
Affx-88809526	1D	4.242
Affx-88810186	1D	4.789
Affx-88810152	1D	6.399
Affx-88810065	1D	6.93
Affx-88810016	1D	6.936
Affx-88809971	1D	7.461
Affx-88809897	1D	7.463
Affx-88809851	1D	7.992
Affx-88812158	1D	8.523
Affx-88812165	1D	8.523
Affx-88869631	1D	9.59
Affx-88811471	1D	10.185
Affx-88811465	1D	10.547
Affx-88811563	1D	11.991
Affx-88811736	1D	13.066
Affx-88812321	1D	15.22
Affx-88812358	1D	16.56
Affx-88812554	1D	17.362
Affx-88812663	1D	18.164
Affx-88812564	1D	18.961
Affx-88812943	1D	21.96
Affx-88813100	1D	22.547
Affx-88813857	1D	30.71
Affx-88814200	1D	31.89
Affx-88902554	1D	37.655
Affx-88817140	1D	52.094
Affx-88896388	1D	68.724
Affx-88816523	1D	69.206
Affx-88817725	1D	70.174
Affx-88818070	1D	73.144
Affx-88816022	1D	74.208
Affx-88816006	1D	74.74
Affx-88885975	1D	75.198
Affx-88815766	1D	76.59
Affx-88815753	1D	77.513
Affx-88815709	1D	77.931
Affx-88815686	1D	77.972
Affx-88815763	1D	78.556
Affx-88815391	1D	78.894
Affx-88815556	1D	79.353
Affx-88815604	1D	79.812
Affx-88815678	1D	79.812
Affx-88815603	1D	79.812
Affx-88815021	1D	80.341
Affx-88815525	1D	81.405
Affx-88822736	2A	0
Affx-88822735	2A	1.064
Affx-88822757	2A	1.593
Affx-88822545	2A	9.829
Affx-88822530	2A	10.361
Affx-88822517	2A	10.625
Affx-88822556	2A	11.428
Affx-88822951	2A	25.462
Affx-88822940	2A	25.462
Affx-88822953	2A	25.462
Affx-88841311	2A	26.438
Affx-88841168	2A	26.632
Affx-88841231	2A	26.923
Affx-88841191	2A	27.214
Affx-88821204	2A	27.899
Affx-88841374	2A	28.384
Affx-88841406	2A	28.384
Affx-88821312	2A	28.648
Affx-88821491	2A	28.979
Affx-88821253	2A	29.643
Affx-88821242	2A	29.974
Affx-88821494	2A	30.371
Affx-88821198	2A	30.768
Affx-88860625	2A	31.567
Affx-88821535	2A	31.567
Affx-88820623	2A	32.099
Affx-88821189	2A	32.099
Affx-88820584	2A	32.628
Affx-88860558	2A	32.628
Affx-88860609	2A	32.628
Affx-88860592	2A	33.16
Affx-88860593	2A	33.424
Affx-88821110	2A	33.956
Affx-88860588	2A	34.221
Affx-88821027	2A	34.753
Affx-88860563	2A	34.753
Affx-88822984	2A	35.017
Affx-88821028	2A	35.017
Affx-88822144	2A	35.549
Affx-88823085	2A	35.549
Affx-88822242	2A	38.302
Affx-88822328	2A	38.302
Affx-88822124	2A	39.446
Affx-88820573	2A	40.015
Affx-88822381	2A	40.313
Affx-88823003	2A	40.584
Affx-88822390	2A	40.807
Affx-88822454	2A	41.802
Affx-88819407	2A	42.296
Affx-88819411	2A	42.296
Affx-88820020	2A	42.561
Affx-88819418	2A	42.561
Affx-88819413	2A	42.561
Affx-88819547	2A	43.363
Affx-88822498	2A	44.156
Affx-88819724	2A	44.156
Affx-88819436	2A	44.553
Affx-88819568	2A	44.95
Affx-88819896	2A	44.95
Affx-88819924	2A	45.479
Affx-88819935	2A	45.479
Affx-88819981	2A	46.06
Affx-88821804	2A	46.45
Affx-88819993	2A	47.229
Affx-88820410	2A	47.427
Affx-88820391	2A	47.912
Affx-88820417	2A	48.398
Affx-88820696	2A	49.2
Affx-88820271	2A	50.267
Affx-88821822	2A	50.531
Affx-88821578	2A	50.796
Affx-88820165	2A	50.796
Affx-88821780	2A	51.592
Affx-88820701	2A	53.89
Affx-88822058	2A	54.153
Affx-88823352	2A	56.963
Affx-88823456	2A	57.654
Affx-88823565	2A	58.345
Affx-88823727	2A	59.037
Affx-88823735	2A	60.427
Affx-88823772	2A	61.817
Affx-88823824	2A	62.508
Affx-88823911	2A	63.199
Affx-88824011	2A	63.89
Affx-88824054	2A	64.582
Affx-88824055	2A	65.972
Affx-88825337	2A	68.053
Affx-88824382	2A	68.744
Affx-88825327	2A	70.84
Affx-88825292	2A	71.532
Affx-88825205	2A	72.223
Affx-88825079	2A	72.914
Affx-88824837	2A	74.996
Affx-88824886	2A	76.386
Affx-88825054	2A	77.077
Affx-88824736	2A	77.768
Affx-88824744	2A	78.459
Affx-88824554	2A	80.556
Affx-88824587	2A	81.247
Affx-88824432	2A	83.328
Affx-88825674	2A	84.019
Affx-88825561	2A	86.1
Affx-88825950	2A	94.14
Affx-88826254	2A	99.093
Affx-88826346	2A	99.784
Affx-88826503	2A	100.475
Affx-88827017	2A	100.572
Affx-88826621	2A	101.166
Affx-88826725	2A	101.429
Affx-88826879	2A	101.858
Affx-88826938	2A	101.858
Affx-88827000	2A	101.858
Affx-88827200	2A	102.344
Affx-88903218	2A	103.316
Affx-88879329	2A	105.277
Affx-88879344	2A	105.763
Affx-88821601	2A	106.055
Affx-88879279	2A	106.736
Affx-88820525	2A	107.222
Affx-88820449	2A	107.754
Affx-88879346	2A	108.018
Affx-88879482	2A	109.212
Affx-88879550	2A	109.631
Affx-88879538	2A	110.438
Affx-88827654	2A	112.06
Affx-88827728	2A	112.06
Affx-88827657	2A	112.06
Affx-88827565	2A	112.324
Affx-88827569	2A	112.324
Affx-88827702	2A	112.856
Affx-88827508	2A	113.658
Affx-88827542	2A	113.658
Affx-88827582	2A	114.073
Affx-88827479	2A	114.389
Affx-88827471	2A	114.903
Affx-88827386	2A	115.12
Affx-88827966	2A	116.588
Affx-88827362	2A	116.588
Affx-88827348	2A	117.118
Affx-88827405	2A	117.647
Affx-88829754	2A	117.652
Affx-88829758	2A	118.716
Affx-88829703	2A	119.78
Affx-88829473	2A	120.838
Affx-88829554	2A	121.367
Affx-88829317	2A	121.896
Affx-88829173	2A	122.96
Affx-88829276	2A	123.49
Affx-88828691	2A	126.193
Affx-88828614	2A	127.797
Affx-88828631	2A	128.326
Affx-88828403	2A	128.856
Affx-88828288	2A	129.919
Affx-88828080	2A	132.07
Affx-88830617	2A	132.599
Affx-88827991	2A	133.128
Affx-88830773	2A	134.187
Affx-88829983	2A	134.716
Affx-88830330	2A	135.245
Affx-88830423	2A	135.774
Affx-88830177	2A	137.367
Affx-88891213	2B	0
Affx-88835098	2B	1.067
Affx-88891185	2B	1.067
Affx-88891160	2B	1.067
Affx-88891146	2B	1.464
Affx-88841126	2B	1.86
Affx-88841355	2B	2.262
Affx-88821275	2B	3.059
Affx-88821289	2B	3.456
Affx-88841235	2B	3.456
Affx-88821304	2B	3.456
Affx-88821427	2B	3.988
Affx-88821420	2B	3.988
Affx-88821496	2B	4.429
Affx-88821163	2B	5.317
Affx-88823155	2B	6.651
Affx-88823075	2B	7.453
Affx-88822245	2B	8.475
Affx-88822334	2B	8.984
Affx-88822349	2B	9.492
Affx-88822456	2B	10.509
Affx-88820104	2B	11.017
Affx-88820009	2B	11.526
Affx-88824149	2B	36.896
Affx-88825330	2B	38.005
Affx-88825150	2B	39.114
Affx-88825085	2B	40.786
Affx-88824958	2B	42.459
Affx-88824888	2B	43.01
Affx-88824731	2B	43.562
Affx-88824740	2B	44.113
Affx-88824709	2B	45.786
Affx-88824602	2B	46.895
Affx-88824606	2B	48.004
Affx-88824582	2B	49.113
Affx-88824456	2B	49.664
Affx-88825624	2B	50.773
Affx-88825513	2B	51.882
Affx-88825503	2B	52.434
Affx-88825489	2B	54.106
Affx-88825412	2B	55.216
Affx-88903738	2B	56.876
Affx-88825440	2B	57.428
Affx-88826012	2B	58.537
Affx-88826059	2B	59.088
Affx-88826029	2B	60.197
Affx-88826197	2B	62.439
Affx-88826160	2B	64.112
Affx-88826277	2B	66.354
Affx-88825830	2B	67.414
Affx-88825966	2B	67.923
Affx-88826096	2B	68.431
Affx-88827239	2B	69.172
Affx-88826209	2B	70.498
Affx-88826887	2B	70.844
Affx-88826817	2B	71.396
Affx-88826916	2B	72.04
Affx-88826931	2B	72.548
Affx-88827037	2B	73.056
Affx-88826642	2B	74.796
Affx-88826686	2B	75.374
Affx-88827723	2B	81.446
Affx-88827881	2B	82.024
Affx-88827635	2B	83.179
Affx-88827618	2B	83.757
Affx-88827500	2B	84.918
Affx-88827449	2B	86.08
Affx-88827735	2B	86.329
Affx-88827811	2B	87.31
Affx-88827790	2B	87.798
Affx-88827410	2B	88.286
Affx-88829878	2B	88.428
Affx-88827445	2B	88.774
Affx-88829824	2B	89.59
Affx-88827530	2B	89.756
Affx-88829008	2B	91.22
Affx-88903912	2B	91.342
Affx-88828590	2B	92.196
Affx-88829586	2B	92.504
Affx-88828246	2B	92.684
Affx-88828237	2B	93.665
Affx-88829588	2B	93.665
Affx-88829364	2B	94.346
Affx-88829353	2B	94.684
Affx-88828712	2B	94.877
Affx-88829279	2B	95.023
Affx-88829382	2B	96.042
Affx-88829492	2B	97.068
Affx-88829820	2B	97.3
Affx-88829289	2B	97.748
Affx-88829233	2B	98.087
Affx-88829146	2B	99.113
Affx-88828931	2B	99.452
Affx-88829836	2B	99.724
Affx-88828998	2B	100.132
Affx-88828885	2B	101.508
Affx-88828166	2B	102.147
Affx-88828130	2B	103.359
Affx-88828042	2B	104.57
Affx-88827999	2B	105.444
Affx-88830134	2B	105.782
Affx-88830402	2B	107.116
Affx-88830355	2B	107.648
Affx-88830337	2B	108.18
Affx-88828175	2B	108.709
Affx-88830443	2B	108.709
Affx-88830568	2B	109.238
Affx-88830016	2B	109.238
Affx-88830503	2B	110.302
Affx-88822819	2C.2	0
Affx-88822772	2C.2	0
Affx-88822831	2C.2	1.067
Affx-88822827	2C.2	1.067
Affx-88822700	2C.2	3.6
Affx-88822698	2C.2	4.228
Affx-88891206	2C.2	7.422
Affx-88891155	2C.2	8.773
Affx-88841224	2C.2	10.036
Affx-88841363	2C.2	10.664
Affx-88821310	2C.2	10.727
Affx-88821410	2C.2	12.112
Affx-88821243	2C.2	12.57
Affx-88821231	2C.2	12.57
Affx-88821187	2C.2	12.57
Affx-88820624	2C.2	12.834
Affx-88860584	2C.2	13.099
Affx-88880107	2C.2	13.099
Affx-88821125	2C.2	13.63
Affx-88821055	2C.2	14.162
Affx-88821073	2C.2	14.962
Affx-88822104	2C.2	15.362
Affx-88821024	2C.2	15.761
Affx-88822292	2C.2	16.56
Affx-88903834	2C.2	16.56
Affx-88822261	2C.2	16.931
Affx-88822217	2C.2	17.301
Affx-88903714	2C.2	17.488
Affx-88822465	2C.2	17.671
Affx-88819505	2C.2	18.415
Affx-88819487	2C.2	18.415
Affx-88819431	2C.2	18.415
Affx-88820039	2C.2	19.02
Affx-88819720	2C.2	19.322
Affx-88819769	2C.2	19.624
Affx-88820047	2C.2	20.534
Affx-88820236	2C.2	20.534
Affx-88819975	2C.2	20.799
Affx-88820172	2C.2	21.064
Affx-88820324	2C.2	21.596
Affx-88821617	2C.2	22.127
Affx-88894167	2C.2	22.127
Affx-88820426	2C.2	22.127
Affx-88821655	2C.2	22.657
Affx-88821699	2C.2	27.104
Affx-88820702	2C.2	29.255
Affx-88821765	2C.2	29.784
Affx-88820855	2C.2	30.842
Affx-88820902	2C.2	31.371
Affx-88826094	2C.2	71.005
Affx-88826433	2C.2	71.534
Affx-88826948	2C.2	72.063
Affx-88827013	2C.2	72.592
Affx-88879401	2C.2	74.726
Affx-88903884	2C.2	75.255
Affx-88827551	2C.2	76.859
Affx-88827427	2C.2	78.464
Affx-88827338	2C.2	79.528
Affx-88879256	2C	0
Affx-88879254	2C	1.064
Affx-88829786	2C	10.922
Affx-88829421	2C	11.986
Affx-88829593	2C	12.515
Affx-88829357	2C	13.573
Affx-88829099	2C	14.102
Affx-88828948	2C	15.707
Affx-88828979	2C	16.236
Affx-88828896	2C	17.294
Affx-88828677	2C	18.358
Affx-88830795	2C	19.416
Affx-88828170	2C	19.945
Affx-88828293	2C	20.474
Affx-88828329	2C	21.533
Affx-88830097	2C	22.591
Affx-88829901	2C	23.12
Affx-88830000	2C	23.649
Affx-88830455	2C	24.707
Affx-88830056	2C	25.766
Affx-88822613	2D	0
Affx-88826821	2D	0.265
Affx-88826710	2D	1.061
Affx-88826397	2D	1.863
Affx-88826334	2D	2.395
Affx-88826191	2D	4.026
Affx-88826189	2D	4.291
Affx-88825749	2D	8.469
Affx-88825677	2D	10.352
Affx-88824561	2D	11.984
Affx-88824652	2D	12.515
Affx-88824694	2D	12.78
Affx-88823816	2D	19.556
Affx-88823794	2D	20.493
Affx-88823705	2D	22.377
Affx-88823582	2D	25.218
Affx-88823571	2D	26.155
Affx-88823365	2D	27.092
Affx-88823331	2D	29.933
Affx-88823311	2D	30.87
Affx-88823229	2D	34.678
Affx-88820946	2D	36.562
Affx-88820833	2D	36.562
Affx-88820770	2D	36.978
Affx-88821885	2D	38.772
Affx-88820688	2D	39.5
Affx-88821843	2D	40.965
Affx-88821978	2D	41.694
Affx-88820343	2D	46.186
Affx-88820146	2D	46.914
Affx-88820080	2D	47.643
Affx-88819673	2D	49.108
Affx-88822310	2D	50.573
Affx-88822505	2D	52.038
Affx-88822087	2D	54.247
Affx-88822201	2D	54.976
Affx-88821087	2D	56.441
Affx-88823037	2D	57.17
Affx-88860603	2D	60.131
Affx-88860649	2D	60.86
Affx-88817986	2D	61.589
Affx-88821518	2D	62.317
Affx-88821393	2D	63.046
Affx-88821337	2D	63.774
Affx-88821311	2D	63.774
Affx-88841336	2D	63.774
Affx-88903536	2D	64.306
Affx-88841400	2D	64.854
Affx-88841219	2D	65.401
Affx-88822579	2D	69.362
Affx-88822591	2D	69.686
Affx-88822581	2D	69.909
Affx-88820455	2D	73.87
Affx-88817039	2D	73.942
Affx-88827103	2D	74.971
Affx-88820463	2D	77.023
Affx-88827198	2D	79.075
Affx-88879602	2D	79.903
Affx-88827889	2D	80.206
Affx-88827771	2D	81.127
Affx-88827747	2D	81.127
Affx-88827435	2D	81.93
Affx-88827670	2D	82.732
Affx-88827436	2D	83.264
Affx-88827448	2D	83.854
Affx-88827390	2D	84.444
Affx-88827366	2D	85.63
Affx-88827283	2D	86.22
Affx-88827320	2D	86.22
Affx-88829849	2D	87.384
Affx-88829668	2D	87.768
Affx-88829267	2D	87.931
Affx-88829350	2D	88.932
Affx-88829297	2D	89.642
Affx-88829250	2D	90.493
Affx-88829100	2D	90.493
Affx-88829144	2D	91.022
Affx-88829247	2D	91.022
Affx-88828942	2D	92.086
Affx-88828985	2D	92.086
Affx-88828897	2D	92.086
Affx-88828971	2D	92.883
Affx-88828845	2D	93.415
Affx-88828796	2D	93.946
Affx-88828110	2D	94.476
Affx-88828765	2D	94.476
Affx-88828528	2D	95.827
Affx-88828613	2D	96.359
Affx-88828361	2D	96.624
Affx-88828105	2D	97.976
Affx-88828009	2D	98.24
Affx-88830810	2D	98.24
Affx-88830744	2D	98.505
Affx-88830749	2D	98.505
Affx-88828171	2D	99.568
Affx-88830618	2D	99.568
Affx-88830758	2D	100.098
Affx-88830643	2D	100.098
Affx-88830742	2D	100.627
Affx-88830389	2D	101.161
Affx-88830433	2D	101.69
Affx-88830187	2D	103.295
Affx-88829931	2D	103.824
Affx-88830593	2D	103.889
Affx-88830559	2D	104.952
Affx-88832384	3A	0
Affx-88832481	3A	0.529
Affx-88832189	3A	1.058
Affx-88831675	3A	1.064
Affx-88831678	3A	1.593
Affx-88831881	3A	2.122
Affx-88831823	3A	2.122
Affx-88831854	3A	2.387
Affx-88831772	3A	2.651
Affx-88833633	3A	3.982
Affx-88831634	3A	4.247
Affx-88831602	3A	4.247
Affx-88833613	3A	5.049
Affx-88833632	3A	5.049
Affx-88833415	3A	5.314
Affx-88833169	3A	5.314
Affx-88833354	3A	6.116
Affx-88833319	3A	6.918
Affx-88833216	3A	7.183
Affx-88833148	3A	7.711
Affx-88832962	3A	8.79
Affx-88832989	3A	9.32
Affx-88833092	3A	9.858
Affx-88832898	3A	10.386
Affx-88832925	3A	10.386
Affx-88832753	3A	11.182
Affx-88832720	3A	11.714
Affx-88834203	3A	12.511
Affx-88834172	3A	13.043
Affx-88834078	3A	13.575
Affx-88834265	3A	13.839
Affx-88834426	3A	14.727
Affx-88834650	3A	15.168
Affx-88834770	3A	15.7
Affx-88834497	3A	16.764
Affx-88835276	3A	19.567
Affx-88835246	3A	22.84
Affx-88836701	3A	23.166
Affx-88836605	3A	23.492
Affx-88835202	3A	23.818
Affx-88835147	3A	23.818
Affx-88836620	3A	24.082
Affx-88836671	3A	24.082
Affx-88836565	3A	24.611
Affx-88836553	3A	24.876
Affx-88836588	3A	24.876
Affx-88836254	3A	26.107
Affx-88836377	3A	26.77
Affx-88836215	3A	29.13
Affx-88836193	3A	29.596
Affx-88836063	3A	30.533
Affx-88836032	3A	30.533
Affx-88836071	3A	30.957
Affx-88836049	3A	31.38
Affx-88835820	3A	31.804
Affx-88835561	3A	32.656
Affx-88835833	3A	34.067
Affx-88835689	3A	34.772
Affx-88835438	3A	35.477
Affx-88891361	3A	36.887
Affx-88891296	3A	38.305
Affx-88891290	3A	39.01
Affx-88891487	3A	39.715
Affx-88843018	3A	40.42
Affx-88843111	3A	41.838
Affx-88836774	3A	42.544
Affx-88843210	3A	43.249
Affx-88866306	3A	43.954
Affx-88866428	3A	44.659
Affx-88842881	3A	45.364
Affx-88842769	3A	46.069
Affx-88842711	3A	46.774
Affx-88842432	3A	48.878
Affx-88842536	3A	48.913
Affx-88842260	3A	49.301
Affx-88842375	3A	49.618
Affx-88842319	3A	50.153
Affx-88842291	3A	50.323
Affx-88848881	3A	52.461
Affx-88848774	3A	53.166
Affx-88836855	3A	53.872
Affx-88836894	3A	54.577
Affx-88836969	3A	55.282
Affx-88837028	3A	56.7
Affx-88837713	3A	57.405
Affx-88838140	3A	59.543
Affx-88838288	3A	60.961
Affx-88838338	3A	61.666
Affx-88839013	3A	62.371
Affx-88838886	3A	62.636
Affx-88838390	3A	62.636
Affx-88838933	3A	62.636
Affx-88852516	3A	63.068
Affx-88839127	3A	63.319
Affx-88839098	3A	64.368
Affx-88839341	3A	67.491
Affx-88839413	3A	67.756
Affx-88866181	3A	68.814
Affx-88831432	3A	69.616
Affx-88831190	3A	70.418
Affx-88831442	3A	71.744
Affx-88831270	3A	72.808
Affx-88830988	3A	74.142
Affx-88831062	3A	74.406
Affx-88830857	3A	75.746
Affx-88839929	3A	76.011
Affx-88840031	3A	76.011
Affx-88830840	3A	76.011
Affx-88846227	3A	76.408
Affx-88846430	3A	76.805
Affx-88846428	3A	76.805
Affx-88839802	3A	77.069
Affx-88846415	3A	77.069
Affx-88839748	3A	77.069
Affx-88839511	3A	77.598
Affx-88835365	3A	77.598
Affx-88836792	3A	78.127
Affx-88836797	3A	78.127
Affx-88836812	3A	78.127
Affx-88855141	3A	81.201
Affx-88839860	3A	82.204
Affx-88855122	3A	82.736
Affx-88839569	3A	82.736
Affx-88839627	3A	83.444
Affx-88840101	3A	84.864
Affx-88840126	3A	85.128
Affx-88840127	3A	85.128
Affx-88839642	3A	85.93
Affx-88839725	3A	85.93
Affx-88840213	3A	86.997
Affx-88840164	3A	86.997
Affx-88840316	3A	88.911
Affx-88840273	3A	90.542
Affx-88840284	3A	90.542
Affx-88840290	3A	90.806
Affx-88840298	3A	91.768
Affx-88844041	3A	92.934
Affx-88843727	3A	93.199
Affx-88843724	3A	93.995
Affx-88843827	3A	95.053
Affx-88843767	3A	95.318
Affx-88843974	3A	95.715
Affx-88843822	3A	96.112
Affx-88840332	3A	96.464
Affx-88843677	3A	97.172
Affx-88843642	3A	97.437
Affx-88843589	3A	97.702
Affx-88841461	3A	99.582
Affx-88841637	3A	100.584
Affx-88841518	3A	100.914
Affx-88841611	3A	101.178
Affx-88841774	3A	102.592
Affx-88841713	3A	103.295
Affx-88841819	3A	103.998
Affx-88841859	3A	106.129
Affx-88841954	3A	107.542
Affx-88841064	3A	109.674
Affx-88841012	3A	110.377
Affx-88841046	3A	111.08
Affx-88840819	3A	112.486
Affx-88840783	3A	113.189
Affx-88840792	3A	114.602
Affx-88840529	3A	116.734
Affx-88840464	3A	117.012
Affx-88844531	3A	117.436
Affx-88844618	3A	117.436
Affx-88840500	3A	117.436
Affx-88844727	3A	118.719
Affx-88844694	3A	118.858
Affx-88844658	3A	119.142
Affx-88903016	3A	119.564
Affx-88844759	3A	119.564
Affx-88844856	3A	121.46
Affx-88844782	3A	121.46
Affx-88844806	3A	121.46
Affx-88844923	3A	122.024
Affx-88844909	3A	122.462
Affx-88844978	3A	122.588
Affx-88845004	3A	122.96
Affx-88845318	3A	124.97
Affx-88845350	3A	125.468
Affx-88845222	3A	125.468
Affx-88845491	3A	126.271
Affx-88845270	3A	126.271
Affx-88846061	3A	128.47
Affx-88844312	3A	128.734
Affx-88845656	3A	128.734
Affx-88844167	3A	128.999
Affx-88845963	3A	128.999
Affx-88844211	3A	129.351
Affx-88844178	3A	130.06
Affx-88844234	3A	130.06
Affx-88845956	3A	130.857
Affx-88844300	3A	130.857
Affx-88844370	3A	130.857
Affx-88845773	3A	131.187
Affx-88845755	3A	131.852
Affx-88845819	3A	132.182
Affx-88845747	3A	132.182
Affx-88844479	3A	132.711
Affx-88903277	3A	134.304
Affx-88832116	3B	0
Affx-88832460	3B	0.265
Affx-88832376	3B	0.529
Affx-88831844	3B	1.331
Affx-88833653	3B	3.758
Affx-88833551	3B	4.29
Affx-88833121	3B	7.603
Affx-88832913	3B	7.868
Affx-88832752	3B	9.676
Affx-88832704	3B	10.576
Affx-88832678	3B	11.476
Affx-88834182	3B	12.375
Affx-88834048	3B	13.275
Affx-88834019	3B	14.174
Affx-88834793	3B	15.074
Affx-88834267	3B	15.974
Affx-88834750	3B	17.782
Affx-88834287	3B	24.737
Affx-88834929	3B	25.49
Affx-88834952	3B	26.244
Affx-88835093	3B	26.244
Affx-88835105	3B	27.756
Affx-88836539	3B	28.254
Affx-88836491	3B	28.753
Affx-88836418	3B	29.755
Affx-88836297	3B	32.303
Affx-88835768	3B	39.814
Affx-88836168	3B	42.509
Affx-88836163	3B	44.218
Affx-88835538	3B	45.055
Affx-88836113	3B	45.927
Affx-88836112	3B	46.49
Affx-88836111	3B	47.054
Affx-88836159	3B	48.187
Affx-88835948	3B	49.321
Affx-88835774	3B	49.884
Affx-88835710	3B	50.448
Affx-88835402	3B	51.581
Affx-88843067	3B	51.988
Affx-88891253	3B	52.145
Affx-88843024	3B	52.486
Affx-88835497	3B	53.272
Affx-88891331	3B	54.399
Affx-88843241	3B	55.034
Affx-88843162	3B	55.532
Affx-88891404	3B	55.532
Affx-88843316	3B	55.532
Affx-88843348	3B	55.863
Affx-88843378	3B	56.194
Affx-88843396	3B	57.123
Affx-88843344	3B	57.387
Affx-88866238	3B	57.387
Affx-88843385	3B	57.919
Affx-88866334	3B	58.716
Affx-88866247	3B	59.245
Affx-88866426	3B	59.509
Affx-88866295	3B	59.509
Affx-88866318	3B	59.774
Affx-88866258	3B	60.038
Affx-88842873	3B	60.568
Affx-88842835	3B	60.568
Affx-88842660	3B	60.568
Affx-88842719	3B	60.832
Affx-88842833	3B	61.364
Affx-88842605	3B	62.704
Affx-88842592	3B	62.968
Affx-88842506	3B	63.233
Affx-88836720	3B	64.027
Affx-88842261	3B	64.291
Affx-88836726	3B	64.823
Affx-88848880	3B	65.625
Affx-88838062	3B	66.965
Affx-88836920	3B	67.762
Affx-88837691	3B	68.026
Affx-88848799	3B	68.556
Affx-88837675	3B	69.352
Affx-88838225	3B	70.146
Affx-88838076	3B	70.41
Affx-88839050	3B	71.119
Affx-88838824	3B	71.471
Affx-88839041	3B	71.736
Affx-88838917	3B	72
Affx-88838317	3B	72
Affx-88839044	3B	72.499
Affx-88831338	3B	76.078
Affx-88846303	3B	76.642
Affx-88830820	3B	76.642
Affx-88831103	3B	76.907
Affx-88830947	3B	77.436
Affx-88831051	3B	77.7
Affx-88839964	3B	77.965
Affx-88846306	3B	78.494
Affx-88846399	3B	78.759
Affx-88846359	3B	78.759
Affx-88846389	3B	78.759
Affx-88839735	3B	79.715
Affx-88839738	3B	79.958
Affx-88839476	3B	81.157
Affx-88835356	3B	81.157
Affx-88843490	3B	81.157
Affx-88855181	3B	82.11
Affx-88855145	3B	82.36
Affx-88855129	3B	82.584
Affx-88835580	3B	82.958
Affx-88839579	3B	83.556
Affx-88839698	3B	84.759
Affx-88839621	3B	85.358
Affx-88903394	3B	85.482
Affx-88839675	3B	85.956
Affx-88880423	3B	85.956
Affx-88840334	3B	86.221
Affx-88840320	3B	86.221
Affx-88840240	3B	86.485
Affx-88844093	3B	87.017
Affx-88844154	3B	87.017
Affx-88844079	3B	87.414
Affx-88844044	3B	87.81
Affx-88843890	3B	87.812
Affx-88843930	3B	89.013
Affx-88843941	3B	89.409
Affx-88843848	3B	89.409
Affx-88843835	3B	89.938
Affx-88843704	3B	90.468
Affx-88843933	3B	90.473
Affx-88872367	3B	91.532
Affx-88843772	3B	91.537
Affx-88886863	3B	92.595
Affx-88872354	3B	93.659
Affx-88842193	3B	94.188
Affx-88842164	3B	94.717
Affx-88841477	3B	96.31
Affx-88841482	3B	96.84
Affx-88841627	3B	98.432
Affx-88841494	3B	98.962
Affx-88841658	3B	99.491
Affx-88842007	3B	100.02
Affx-88841079	3B	101.084
Affx-88840919	3B	101.613
Affx-88840897	3B	102.142
Affx-88840682	3B	103.2
Affx-88840561	3B	104.804
Affx-88844537	3B	105.868
Affx-88844624	3B	106.398
Affx-88844640	3B	106.927
Affx-88844858	3B	107.99
Affx-88844933	3B	108.52
Affx-88844987	3B	109.049
Affx-88845067	3B	109.578
Affx-88845101	3B	111.182
Affx-88845107	3B	112.246
Affx-88845213	3B	114.397
Affx-88845390	3B	115.461
Affx-88845385	3B	116.525
Affx-88845544	3B	117.054
Affx-88844261	3B	117.583
Affx-88831830	3C.2	0
Affx-88832266	3C.2	0.529
Affx-88832122	3C.2	1.058
Affx-88832582	3C.2	1.587
Affx-88832590	3C.2	2.116
Affx-88832024	3C.2	2.646
Affx-88832414	3C.2	3.704
Affx-88831868	3C.2	4.233
Affx-88831998	3C.2	4.762
Affx-88836245	3C	0
Affx-88839912	3C	1.064
Affx-88836431	3C	1.593
Affx-88835133	3C	2.122
Affx-88835134	3C	2.651
Affx-88836249	3C	4.238
Affx-88836142	3C	5.297
Affx-88835849	3C	5.826
Affx-88835870	3C	6.355
Affx-88835991	3C	7.413
Affx-88835629	3C	7.942
Affx-88835687	3C	8.471
Affx-88835737	3C	9
Affx-88835822	3C	10.059
Affx-88835551	3C	11.117
Affx-88842861	3C	41.268
Affx-88842856	3C	41.797
Affx-88842603	3C	42.326
Affx-88842786	3C	42.855
Affx-88842561	3C	43.914
Affx-88842520	3C	44.443
Affx-88842368	3C	45.506
Affx-88842284	3C	46.036
Affx-88838466	3C	53.132
Affx-88838651	3C	53.661
Affx-88838671	3C	54.19
Affx-88839533	3C	54.628
Affx-88838786	3C	54.719
Affx-88838507	3C	55.157
Affx-88838849	3C	55.248
Affx-88820653	3C	55.778
Affx-88892112	3C	56.307
Affx-88838978	3C	60.134
Affx-88839126	3C	60.134
Affx-88839018	3C	60.663
Affx-88839428	3C	61.991
Affx-88839426	3C	62.256
Affx-88839369	3C	62.52
Affx-88830973	3C	63.05
Affx-88846278	3C	63.506
Affx-88846271	3C	63.679
Affx-88839966	3C	63.962
Affx-88839788	3C	64.309
Affx-88839515	3C	64.418
Affx-88835366	3C	64.939
Affx-88855179	3C	65.335
Affx-88843546	3C	65.568
Affx-88839719	3C	66.198
Affx-88839685	3C	67.19
Affx-88844088	3C	68.107
Affx-88843886	3C	68.372
Affx-88843750	3C	68.372
Affx-88843831	3C	70.418
Affx-88872357	3C	72.465
Affx-88839528	3C	72.465
Affx-88843603	3C	72.729
Affx-88843627	3C	72.729
Affx-88842109	3C	73.081
Affx-88842115	3C	73.433
Affx-88842140	3C	73.796
Affx-88841592	3C	74.863
Affx-88841587	3C	74.863
Affx-88841566	3C	75.193
Affx-88841561	3C	75.524
Affx-88841675	3C	76.188
Affx-88841943	3C	77.528
Affx-88841917	3C	77.528
Affx-88841790	3C	77.969
Affx-88842004	3C	78.19
Affx-88841699	3C	78.41
Affx-88841945	3C	78.853
Affx-88841787	3C	79.291
Affx-88841051	3C	79.515
Affx-88841974	3C	80.177
Affx-88840951	3C	80.441
Affx-88840978	3C	80.441
Affx-88840880	3C	81.244
Affx-88840797	3C	82.046
Affx-88840700	3C	82.046
Affx-88840530	3C	82.046
Affx-88840722	3C	82.443
Affx-88840515	3C	82.84
Affx-88840519	3C	82.84
Affx-88844637	3C	83.636
Affx-88844608	3C	83.9
Affx-88844762	3C	83.9
Affx-88844609	3C	83.9
Affx-88844663	3C	84.522
Affx-88845025	3C	85.772
Affx-88844865	3C	85.772
Affx-88845153	3C	85.772
Affx-88844819	3C	86.57
Affx-88845294	3C	86.973
Affx-88845527	3C	87.769
Affx-88846078	3C	88.165
Affx-88845567	3C	88.165
Affx-88846130	3C	88.165
Affx-88846098	3C	88.606
Affx-88844266	3C	88.826
Affx-88845860	3C	89.047
Affx-88845814	3C	89.488
Affx-88844481	3C	89.488
Affx-88844389	3C	89.488
Affx-88845711	3C	90.546
Affx-88832300	3D	0
Affx-88832165	3D	0.047
Affx-88832139	3D	1.11
Affx-88831895	3D	1.64
Affx-88858332	3D	2.703
Affx-88833714	3D	3.779
Affx-88831719	3D	3.779
Affx-88833509	3D	4.308
Affx-88894281	3D	4.308
Affx-88833648	3D	4.837
Affx-88833472	3D	4.837
Affx-88833721	3D	4.837
Affx-88833346	3D	5.92
Affx-88832978	3D	7.553
Affx-88833179	3D	8.092
Affx-88833114	3D	9.169
Affx-88832895	3D	10.252
Affx-88832691	3D	11.472
Affx-88832859	3D	11.886
Affx-88832834	3D	12.424
Affx-88834091	3D	12.517
Affx-88832754	3D	12.963
Affx-88834237	3D	13.037
Affx-88834236	3D	13.557
Affx-88834174	3D	14.046
Affx-88834225	3D	15.679
Affx-88834542	3D	16.762
Affx-88834962	3D	19.493
Affx-88834965	3D	19.758
Affx-88835273	3D	21.092
Affx-88836325	3D	23.886
Affx-88832719	3D	24.98
Affx-88836207	3D	26.073
Affx-88836266	3D	26.62
Affx-88836075	3D	27.72
Affx-88835992	3D	28.266
Affx-88835886	3D	28.813
Affx-88835856	3D	28.813
Affx-88835757	3D	28.813
Affx-88835995	3D	29.707
Affx-88835781	3D	31.13
Affx-88903648	3D	31.505
Affx-88835653	3D	32.185
Affx-88835694	3D	32.376
Affx-88835661	3D	32.809
Affx-88835492	3D	34.123
Affx-88835596	3D	34.948
Affx-88891380	3D	35.436
Affx-88835461	3D	35.628
Affx-88891249	3D	36.307
Affx-88891349	3D	37.004
Affx-88842973	3D	37.591
Affx-88843004	3D	37.701
Affx-88843112	3D	38.018
Affx-88830941	3D	39.799
Affx-88843213	3D	40.495
Affx-88843221	3D	41.192
Affx-88866186	3D	41.563
Affx-88866377	3D	41.889
Affx-88836748	3D	41.989
Affx-88842901	3D	42.586
Affx-88903812	3D	43.282
Affx-88842938	3D	43.282
Affx-88866273	3D	43.282
Affx-88866216	3D	43.836
Affx-88866373	3D	44.95
Affx-88836872	3D	46.063
Affx-88848797	3D	46.405
Affx-88848778	3D	46.912
Affx-88848813	3D	47.171
Affx-88848866	3D	47.418
Affx-88848871	3D	47.925
Affx-88836997	3D	48.279
Affx-88842728	3D	48.832
Affx-88848870	3D	49.386
Affx-88848848	3D	49.94
Affx-88842323	3D	50.494
Affx-88842436	3D	51.048
Affx-88836735	3D	51.048
Affx-88842233	3D	51.312
Affx-88842483	3D	51.312
Affx-88842664	3D	51.954
Affx-88842391	3D	52.213
Affx-88842435	3D	52.663
Affx-88837733	3D	53.237
Affx-88842602	3D	53.568
Affx-88837841	3D	53.878
Affx-88837872	3D	54.018
Affx-88837851	3D	55.374
Affx-88838102	3D	55.824
Affx-88838101	3D	55.824
Affx-88838136	3D	55.824
Affx-88838096	3D	56.287
Affx-88838006	3D	56.441
Affx-88838158	3D	57.217
Affx-88837782	3D	57.676
Affx-88838213	3D	57.68
Affx-88838216	3D	58.143
Affx-88838255	3D	58.918
Affx-88838218	3D	59.074
Affx-88838234	3D	59.536
Affx-88838477	3D	60.004
Affx-88838298	3D	60.777
Affx-88838382	3D	60.935
Affx-88838127	3D	61.865
Affx-88838434	3D	62.019
Affx-88838337	3D	62.328
Affx-88871541	3D	62.636
Affx-88838461	3D	62.791
Affx-88838379	3D	63.254
Affx-88838320	3D	63.254
Affx-88838518	3D	64.165
Affx-88838528	3D	64.525
Affx-88838700	3D	65.077
Affx-88839022	3D	66.451
Affx-88838901	3D	66.451
Affx-88839085	3D	66.716
Affx-88839066	3D	66.716
Affx-88839122	3D	66.98
Affx-88839129	3D	67.245
Affx-88839118	3D	67.245
Affx-88831185	3D	69.117
Affx-88890534	3D	69.381
Affx-88839429	3D	69.381
Affx-88831335	3D	69.91
Affx-88839221	3D	69.91
Affx-88839436	3D	70.44
Affx-88830928	3D	70.44
Affx-88839154	3D	70.792
Affx-88839344	3D	71.501
Affx-88831456	3D	71.501
Affx-88830891	3D	72.506
Affx-88831124	3D	73.182
Affx-88830821	3D	73.517
Affx-88830995	3D	73.74
Affx-88830844	3D	74.02
Affx-88831032	3D	74.299
Affx-88840054	3D	74.522
Affx-88839987	3D	75.025
Affx-88830898	3D	75.422
Affx-88830885	3D	75.98
Affx-88846228	3D	76.538
Affx-88846237	3D	76.538
Affx-88846293	3D	77.228
Affx-88846247	3D	77.571
Affx-88902800	3D	78.26
Affx-88846340	3D	78.854
Affx-88836796	3D	80.012
Affx-88839777	3D	80.012
Affx-88840071	3D	80.473
Affx-88839927	3D	80.934
Affx-88839510	3D	81.26
Affx-88897073	3D	81.395
Affx-88839740	3D	82.509
Affx-88839549	3D	83.13
Affx-88904023	3D	83.75
Affx-88839739	3D	84.128
Affx-88874965	3D	84.506
Affx-88839810	3D	84.633
Affx-88843502	3D	86.03
Affx-88839827	3D	86.408
Affx-88843536	3D	86.408
Affx-88855082	3D	87.203
Affx-88855135	3D	87.601
Affx-88855103	3D	87.998
Affx-88839859	3D	88.798
Affx-88839657	3D	88.803
Affx-88840254	3D	89.594
Affx-88839603	3D	89.594
Affx-88840173	3D	90.456
Affx-88840308	3D	91.543
Affx-88844157	3D	92.31
Affx-88843973	3D	92.691
Affx-88843960	3D	93.073
Affx-88844013	3D	93.073
Affx-88843876	3D	93.602
Affx-88843655	3D	94.131
Affx-88843707	3D	95.224
Affx-88843698	3D	95.753
Affx-88842131	3D	96.282
Affx-88904162	3D	96.282
Affx-88843614	3D	96.811
Affx-88842199	3D	97.34
Affx-88872363	3D	97.346
Affx-88842094	3D	97.875
Affx-88841495	3D	98.404
Affx-88843613	3D	98.933
Affx-88841512	3D	99.735
Affx-88841712	3D	100.266
Affx-88841582	3D	100.796
Affx-88841576	3D	100.796
Affx-88841647	3D	101.258
Affx-88841700	3D	101.417
Affx-88844701	3D	121.016
Affx-88844686	3D	121.637
Affx-88844818	3D	123.518
Affx-88844862	3D	124.138
Affx-88845363	3D	124.297
Affx-88840202	3D	124.758
Affx-88845196	3D	125.29
Affx-88845375	3D	125.555
Affx-88845402	3D	125.819
Affx-88845410	3D	126.084
Affx-88845254	3D	126.084
Affx-88846116	3D	126.613
Affx-88845818	3D	127.415
Affx-88844176	3D	127.415
Affx-88845800	3D	127.944
Affx-88846071	3D	127.944
Affx-88845399	3D	128.474
Affx-88844306	3D	129.008
Affx-88845062	3D	129.532
Affx-88844332	3D	129.537
Affx-88846054	3D	130.601
Affx-88844448	3D	131.119
Affx-88845632	3D	131.13
Affx-88845455	3D	131.659
Affx-88844262	3D	132.177
Affx-88846917	4A	0
Affx-88846744	4A	0.529
Affx-88846979	4A	0.529
Affx-88846834	4A	0.529
Affx-88847274	4A	1.238
Affx-88847367	4A	1.59
Affx-88894939	4A	1.59
Affx-88847395	4A	1.59
Affx-88847653	4A	2.17
Affx-88847771	4A	2.75
Affx-88849451	4A	3.33
Affx-88847612	4A	3.568
Affx-88849537	4A	3.909
Affx-88847715	4A	4.546
Affx-88849492	4A	5.075
Affx-88849351	4A	6.833
Affx-88871169	4A	8.591
Affx-88871131	4A	8.856
Affx-88849950	4A	8.856
Affx-88871329	4A	10.472
Affx-88871450	4A	11.004
Affx-88871482	4A	11.806
Affx-88871479	4A	12.071
Affx-88848716	4A	12.335
Affx-88848509	4A	12.867
Affx-88848313	4A	13.399
Affx-88849842	4A	14.201
Affx-88849200	4A	14.565
Affx-88853078	4A	15.175
Affx-88849441	4A	15.666
Affx-88849224	4A	16.029
Affx-88849087	4A	16.149
Affx-88850491	4A	16.76
Affx-88850345	4A	17.123
Affx-88850181	4A	17.453
Affx-88828882	4A	17.784
Affx-88853274	4A	18.448
Affx-88852985	4A	18.713
Affx-88852993	4A	18.713
Affx-88853038	4A	19.245
Affx-88852908	4A	20.309
Affx-88852886	4A	20.838
Affx-88896624	4A	20.849
Affx-88852636	4A	23.541
Affx-88850586	4A	26.245
Affx-88853330	4A	26.774
Affx-88852022	4A	27.838
Affx-88852057	4A	29.442
Affx-88852056	4A	29.971
Affx-88852072	4A	30.5
Affx-88852204	4A	32.105
Affx-88852216	4A	33.709
Affx-88852284	4A	34.238
Affx-88852350	4A	35.843
Affx-88852404	4A	37.447
Affx-88852397	4A	37.976
Affx-88853420	4A	39.04
Affx-88853665	4A	40.644
Affx-88853709	4A	41.708
Affx-88853749	4A	42.237
Affx-88853961	4A	42.766
Affx-88853926	4A	43.296
Affx-88854194	4A	44.359
Affx-88854276	4A	44.889
Affx-88854321	4A	45.418
Affx-88854338	4A	45.947
Affx-88855595	4A	47.011
Affx-88855471	4A	47.54
Affx-88855372	4A	48.069
Affx-88855259	4A	48.598
Affx-88856374	4A	57.819
Affx-88857428	4A	61.646
Affx-88857697	4A	62.176
Affx-88857913	4A	68.328
Affx-88858020	4A	68.858
Affx-88858178	4A	69.387
Affx-88851180	4A	70.451
Affx-88851710	4A	70.98
Affx-88847106	4B	0
Affx-88847003	4B	0.529
Affx-88846932	4B	0.529
Affx-88846977	4B	0.529
Affx-88847000	4B	0.794
Affx-88847217	4B	1.058
Affx-88847187	4B	1.323
Affx-88846742	4B	1.323
Affx-88846762	4B	1.987
Affx-88847320	4B	2.651
Affx-88847329	4B	2.651
Affx-88847295	4B	2.651
Affx-88847371	4B	2.916
Affx-88847496	4B	3.18
Affx-88847477	4B	3.18
Affx-88848047	4B	3.709
Affx-88847625	4B	4.773
Affx-88847830	4B	5.57
Affx-88847751	4B	6.102
Affx-88847818	4B	6.904
Affx-88902948	4B	9.602
Affx-88849566	4B	10.398
Affx-88849493	4B	10.93
Affx-88849598	4B	11.732
Affx-88871127	4B	19.663
Affx-88871200	4B	19.928
Affx-88871240	4B	20.192
Affx-88871168	4B	21.253
Affx-88871436	4B	23.717
Affx-88871388	4B	23.981
Affx-88809170	4B	24.246
Affx-88871284	4B	25.862
Affx-88848628	4B	29.203
Affx-88848618	4B	29.468
Affx-88848494	4B	30.808
Affx-88848740	4B	31.231
Affx-88848400	4B	31.655
Affx-88848382	4B	32.225
Affx-88848286	4B	32.93
Affx-88848297	4B	32.93
Affx-88848261	4B	33.817
Affx-88848156	4B	34.258
Affx-88848170	4B	34.258
Affx-88848175	4B	34.258
Affx-88849869	4B	34.655
Affx-88902570	4B	35.052
Affx-88848104	4B	35.052
Affx-88849864	4B	35.584
Affx-88821847	4B	36.471
Affx-88821871	4B	37.359
Affx-88849248	4B	37.586
Affx-88849899	4B	38.246
Affx-88821850	4B	38.246
Affx-88849406	4B	39.586
Affx-88849437	4B	39.586
Affx-88848953	4B	39.851
Affx-88848950	4B	40.116
Affx-88849140	4B	41.042
Affx-88849077	4B	41.439
Affx-88849068	4B	42.238
Affx-88850514	4B	42.502
Affx-88850028	4B	42.767
Affx-88850270	4B	42.767
Affx-88850114	4B	43.031
Affx-88850205	4B	43.031
Affx-88850059	4B	43.296
Affx-88850054	4B	43.296
Affx-88849997	4B	43.693
Affx-88850034	4B	44.09
Affx-88853158	4B	44.09
Affx-88852968	4B	44.354
Affx-88853224	4B	44.619
Affx-88852934	4B	44.883
Affx-88852847	4B	45.415
Affx-88852884	4B	45.68
Affx-88853263	4B	46.209
Affx-88853279	4B	46.473
Affx-88852906	4B	46.738
Affx-88852810	4B	47.805
Affx-88853373	4B	47.805
Affx-88852834	4B	47.805
Affx-88853334	4B	48.607
Affx-88852597	4B	49.139
Affx-88852663	4B	49.403
Affx-88852635	4B	49.403
Affx-88839311	4B	49.668
Affx-88839283	4B	49.932
Affx-88850594	4B	50.462
Affx-88850669	4B	50.991
Affx-88817602	4B	51.255
Affx-88852018	4B	51.255
Affx-88852222	4B	51.787
Affx-88852470	4B	52.845
Affx-88852357	4B	53.11
Affx-88852174	4B	54.171
Affx-88853488	4B	54.973
Affx-88853696	4B	55.612
Affx-88853716	4B	56.252
Affx-88853828	4B	58.725
Affx-88854167	4B	58.815
Affx-88854100	4B	59.454
Affx-88854097	4B	60.094
Affx-88854324	4B	61.372
Affx-88854154	4B	61.508
Affx-88854291	4B	62.011
Affx-88854218	4B	62.877
Affx-88854344	4B	63.296
Affx-88855755	4B	65.66
Affx-88855734	4B	66.111
Affx-88855390	4B	67.094
Affx-88855506	4B	67.888
Affx-88855538	4B	68.152
Affx-88855539	4B	68.417
Affx-88855614	4B	69.481
Affx-88855335	4B	70.548
Affx-88854877	4B	72.164
Affx-88855285	4B	73.239
Affx-88855043	4B	74.565
Affx-88855033	4B	75.097
Affx-88855044	4B	75.361
Affx-88854959	4B	75.626
Affx-88854732	4B	76.978
Affx-88854607	4B	78.053
Affx-88854522	4B	78.318
Affx-88854470	4B	78.582
Affx-88866546	4B	88.168
Affx-88857053	4B	88.168
Affx-88856354	4B	89.977
Affx-88856610	4B	91.786
Affx-88856444	4B	92.191
Affx-88856716	4B	93.135
Affx-88856566	4B	93.503
Affx-88856828	4B	94.03
Affx-88856759	4B	94.156
Affx-88856792	4B	94.808
Affx-88856854	4B	95.461
Affx-88857340	4B	96.773
Affx-88856982	4B	96.773
Affx-88856985	4B	98.294
Affx-88857227	4B	102.157
Affx-88857347	4B	102.913
Affx-88857484	4B	103.67
Affx-88857551	4B	104.426
Affx-88857635	4B	106.719
Affx-88857710	4B	107.475
Affx-88884804	4B	114.587
Affx-88857769	4B	121.7
Affx-88857788	4B	123.22
Affx-88857850	4B	123.976
Affx-88857859	4B	125.489
Affx-88857969	4B	126.245
Affx-88858057	4B	127.001
Affx-88851926	4B	128.522
Affx-88851560	4B	129.278
Affx-88851353	4B	130.034
Affx-88851307	4B	130.034
Affx-88851319	4B	130.563
Affx-88851988	4B	131.627
Affx-88851441	4B	132.691
Affx-88846694	4C	0
Affx-88847083	4C	1.064
Affx-88847186	4C	1.064
Affx-88846878	4C	2.376
Affx-88846623	4C	2.532
Affx-88847017	4C	2.698
Affx-88847129	4C	3.021
Affx-88846709	4C	4
Affx-88847264	4C	4
Affx-88847317	4C	4.558
Affx-88846819	4C	5.01
Affx-88847538	4C	5.117
Affx-88846724	4C	5.512
Affx-88847806	4C	6.811
Affx-88849460	4C	7.37
Affx-88849561	4C	7.929
Affx-88902734	4C	8.488
Affx-88847584	4C	8.61
Affx-88847287	4C	9.113
Affx-88871157	4C	9.611
Affx-88871354	4C	10.17
Affx-88847797	4C	10.636
Affx-88871470	4C	10.728
Affx-88848530	4C	11.287
Affx-88849348	4C	12.16
Affx-88849973	4C	12.663
Affx-88848212	4C	12.981
Affx-88856275	4C	13.165
Affx-88848282	4C	14.105
Affx-88848239	4C	14.664
Affx-88864889	4C	15.191
Affx-88849893	4C	16.358
Affx-88849850	4C	16.916
Affx-88848300	4C	17.234
Affx-88849888	4C	18.04
Affx-88849887	4C	19.163
Affx-88849382	4C	19.276
Affx-88848132	4C	20.287
Affx-88849380	4C	20.287
Affx-88849233	4C	21.046
Affx-88821870	4C	21.171
Affx-88850143	4C	21.423
Affx-88890630	4C	22.178
Affx-88850049	4C	22.555
Affx-88850071	4C	22.95
Affx-88853202	4C	23.314
Affx-88853293	4C	23.692
Affx-88850121	4C	23.834
Affx-88853285	4C	24.451
Affx-88853251	4C	24.828
Affx-88850371	4C	25.603
Affx-88853142	4C	26.362
Affx-88852854	4C	27.122
Affx-88853118	4C	27.382
Affx-88852719	4C	28.266
Affx-88852809	4C	28.531
Affx-88852818	4C	28.531
Affx-88852641	4C	28.531
Affx-88850543	4C	28.861
Affx-88852031	4C	29.862
Affx-88852034	4C	29.862
Affx-88852085	4C	29.862
Affx-88852143	4C	30.325
Affx-88852202	4C	30.478
Affx-88852251	4C	30.789
Affx-88852267	4C	31.095
Affx-88852322	4C	31.721
Affx-88852351	4C	32.184
Affx-88853624	4C	32.964
Affx-88852393	4C	33.116
Affx-88853447	4C	33.58
Affx-88853470	4C	33.58
Affx-88852395	4C	34.382
Affx-88852474	4C	34.914
Affx-88853408	4C	34.914
Affx-88853727	4C	36.24
Affx-88853744	4C	36.24
Affx-88853687	4C	36.24
Affx-88854302	4C	37.604
Affx-88855736	4C	38.969
Affx-88855713	4C	39.648
Affx-88855591	4C	41.013
Affx-88855515	4C	42.378
Affx-88854934	4C	45.115
Affx-88854419	4C	45.793
Affx-88855048	4C	46.472
Affx-88854828	4C	47.83
Affx-88854995	4C	49.195
Affx-88855780	4C	53.342
Affx-88855808	4C	55.4
Affx-88856293	4C	62.534
Affx-88903073	4C	63.063
Affx-88856304	4C	63.328
Affx-88856376	4C	64.968
Affx-88856403	4C	65.509
Affx-88856427	4C	66.05
Affx-88856782	4C	67.073
Affx-88856861	4C	68.643
Affx-88856915	4C	69.684
Affx-88856797	4C	69.963
Affx-88856866	4C	70.504
Affx-88857089	4C	71.243
Affx-88856984	4C	71.586
Affx-88857072	4C	71.76
Affx-88857007	4C	72.127
Affx-88857132	4C	72.278
Affx-88857094	4C	72.668
Affx-88857237	4C	72.796
Affx-88857119	4C	73.208
Affx-88857360	4C	73.837
Affx-88857578	4C	74.296
Affx-88857519	4C	74.355
Affx-88857708	4C	74.837
Affx-88857401	4C	75.925
Affx-88857352	4C	76.457
Affx-88857255	4C	76.989
Affx-88857737	4C	77.785
Affx-88826443	4C	84.238
Affx-88857765	4C	87.491
Affx-88857926	4C	88.779
Affx-88872073	4C	89.096
Affx-88858235	4C	89.096
Affx-88858159	4C	89.36
Affx-88858227	4C	89.36
Affx-88851906	4C	89.625
Affx-88852007	4C	89.889
Affx-88851528	4C	90.154
Affx-88851391	4C	90.154
Affx-88847018	4D	0
Affx-88847080	4D	0
Affx-88846620	4D	0
Affx-88846624	4D	0.533
Affx-88847530	4D	1.065
Affx-88846740	4D	1.594
Affx-88847478	4D	1.598
Affx-88846797	4D	2.119
Affx-88847414	4D	2.669
Affx-88847631	4D	4.284
Affx-88847613	4D	5.356
Affx-88847690	4D	6.427
Affx-88847905	4D	8.231
Affx-88847745	4D	9.148
Affx-88847981	4D	9.288
Affx-88847832	4D	10.22
Affx-88847919	4D	10.752
Affx-88849617	4D	10.881
Affx-88849332	4D	11.285
Affx-88849943	4D	11.407
Affx-88903141	4D	11.932
Affx-88871145	4D	12.356
Affx-88871121	4D	12.458
Affx-88871233	4D	12.889
Affx-88871370	4D	12.984
Affx-88848738	4D	13.509
Affx-88871371	4D	14.504
Affx-88848714	4D	15.103
Affx-88871395	4D	15.575
Affx-88848725	4D	16.108
Affx-88848955	4D	16.64
Affx-88849916	4D	16.696
Affx-88848758	4D	17.173
Affx-88849297	4D	17.222
Affx-88849443	4D	18.239
Affx-88821863	4D	18.273
Affx-88848151	4D	18.771
Affx-88848204	4D	19.33
Affx-88848443	4D	20.387
Affx-88848240	4D	20.387
Affx-88848575	4D	22.042
Affx-88849025	4D	23.697
Affx-88850220	4D	25.352
Affx-88853190	4D	28.681
Affx-88850026	4D	30.336
Affx-88853355	4D	30.336
Affx-88853353	4D	31.042
Affx-88903625	4D	31.393
Affx-88852662	4D	31.409
Affx-88850628	4D	32.482
Affx-88852021	4D	33.554
Affx-88852172	4D	33.933
Affx-88852179	4D	34.284
Affx-88852025	4D	34.627
Affx-88852228	4D	34.99
Affx-88852547	4D	36.784
Affx-88852522	4D	36.784
Affx-88853508	4D	37.275
Affx-88853574	4D	37.358
Affx-88853798	4D	38.513
Affx-88853796	4D	39.087
Affx-88853936	4D	40.242
Affx-88854147	4D	44.395
Affx-88854822	4D	54.294
Affx-88854597	4D	54.868
Affx-88854496	4D	54.868
Affx-88856288	4D	62.843
Affx-88857141	4D	80.302
Affx-88857351	4D	81.366
Affx-88857395	4D	81.895
Affx-88857833	4D	101.645
Affx-88851172	4D	102.174
Affx-88858003	4D	103.238
Affx-88858539	5A	0
Affx-88859171	5A	0.529
Affx-88859136	5A	0.529
Affx-88859339	5A	1.058
Affx-88859336	5A	1.058
Affx-88859157	5A	1.058
Affx-88859360	5A	1.587
Affx-88859401	5A	1.587
Affx-88859490	5A	2.519
Affx-88859468	5A	3.089
Affx-88859487	5A	3.458
Affx-88859719	5A	5.346
Affx-88859705	5A	5.728
Affx-88859607	5A	6.109
Affx-88860015	5A	6.207
Affx-88860049	5A	7.662
Affx-88860224	5A	8.819
Affx-88860124	5A	8.819
Affx-88901366	5A	9.442
Affx-88860273	5A	10.065
Affx-88860349	5A	10.688
Affx-88860354	5A	10.688
Affx-88860474	5A	11.354
Affx-88850831	5A	12.02
Affx-88850829	5A	12.02
Affx-88850959	5A	12.284
Affx-88850697	5A	12.284
Affx-88850869	5A	12.284
Affx-88850969	5A	12.662
Affx-88850991	5A	13.04
Affx-88861183	5A	14.577
Affx-88861248	5A	14.956
Affx-88861246	5A	14.956
Affx-88861270	5A	15.22
Affx-88861144	5A	16.016
Affx-88861129	5A	16.016
Affx-88860775	5A	18.505
Affx-88860982	5A	20.418
Affx-88860992	5A	20.418
Affx-88860932	5A	21.22
Affx-88860958	5A	21.485
Affx-88861041	5A	22.287
Affx-88861024	5A	22.552
Affx-88861400	5A	25.569
Affx-88861748	5A	27.441
Affx-88860800	5A	27.973
Affx-88861506	5A	29.301
Affx-88861535	5A	30.377
Affx-88861529	5A	30.641
Affx-88861673	5A	31.705
Affx-88861610	5A	31.97
Affx-88861880	5A	32.554
Affx-88861987	5A	33.139
Affx-88862049	5A	33.724
Affx-88862063	5A	34.308
Affx-88862171	5A	36.081
Affx-88863396	5A	37.257
Affx-88863397	5A	37.842
Affx-88862997	5A	41.446
Affx-88862630	5A	42.031
Affx-88862391	5A	42.615
Affx-88863428	5A	59.487
Affx-88865713	5A	60.289
Affx-88865701	5A	61.356
Affx-88865670	5A	62.682
Affx-88865351	5A	64.545
Affx-88865576	5A	65.62
Affx-88865543	5A	68.55
Affx-88865451	5A	69.082
Affx-88865504	5A	69.347
Affx-88865606	5A	70.149
Affx-88865251	5A	71.501
Affx-88865397	5A	71.501
Affx-88865238	5A	71.845
Affx-88865171	5A	72.188
Affx-88865069	5A	72.649
Affx-88865164	5A	72.88
Affx-88865111	5A	73.922
Affx-88864960	5A	74.613
Affx-88865000	5A	74.957
Affx-88865055	5A	74.957
Affx-88864862	5A	75.666
Affx-88872251	5A	76.018
Affx-88867239	5A	77.092
Affx-88867318	5A	77.45
Affx-88867240	5A	77.802
[truncated: 1,280 more rows]
