# Supplementary material for: Identifying Verticillium dahliae Resistance in Strawberry Through Disease Screening of Multiple Populations and Image Based Phenotyping
Source: Front Plant Sci. 2019 Jul 18;10:924. doi: 10.3389/fpls.2019.00924 (PMC6657532; doi:10.3389/fpls.2019.00924)
Supplement: TABLE S2 — “Flamenco” x “Chandler” Axiom® IStraw90 marker order based upon Fragaria vesca Hawaii 4 genome version 2.0 22. [file Table_2.XLSX]

## Sheet: Sup Table 2
Locus	Chromosome	Position (Mb)
Affx.88810445	1A	1620104
Affx.88810376	1A	1715826
Affx.88810333	1A	1773445
Affx.88810283	1A	1842120
Affx.88810209	1A	2008861
Affx.88810194	1A	2018835
Affx.88810177	1A	2043730
Affx.88810176	1A	2048669
Affx.88812168	1A	2668129
Affx.88812099	1A	2749668
Affx.88812037	1A	2815616
Affx.88869588	1A	2974631
Affx.88869602	1A	2991102
Affx.88869610	1A	2998663
Affx.88869616	1A	3003607
Affx.88869664	1A	3089037
Affx.88869674	1A	3103455
Affx.88869687	1A	3114383
Affx.88811429	1A	3156525
Affx.88811443	1A	3169409
Affx.88811444	1A	3170049
Affx.88811474	1A	3212170
Affx.88811501	1A	3252094
Affx.88811515	1A	3276691
Affx.88811519	1A	3296556
Affx.88811533	1A	3341495
Affx.88811553	1A	3359485
Affx.88811576	1A	3376285
Affx.88811615	1A	3437787
Affx.88811651	1A	3482505
Affx.88811665	1A	3490815
Affx.88811703	1A	3522214
Affx.88811713	1A	3527420
Affx.88811720	1A	3530007
Affx.88811723	1A	3533043
Affx.88811741	1A	3550345
Affx.88811742	1A	3571111
Affx.88811761	1A	3597952
Affx.88811809	1A	3665041
Affx.88811813	1A	3680496
Affx.88811816	1A	3692922
Affx.88811821	1A	3705798
Affx.88811846	1A	3742529
Affx.88811868	1A	3772276
Affx.88811892	1A	3805249
Affx.88811895	1A	3807545
Affx.88812275	1A	3910554
Affx.88812278	1A	3911637
Affx.88812284	1A	3912781
Affx.88812285	1A	3912937
Affx.88812286	1A	3913515
Affx.88812314	1A	3948299
Affx.88812334	1A	3991897
Affx.88812349	1A	4002452
Affx.88812356	1A	4014602
Affx.88812363	1A	4023060
Affx.88812369	1A	4026274
Affx.88812406	1A	4095679
Affx.88812407	1A	4096459
Affx.88812421	1A	4115349
Affx.88812436	1A	4131065
Affx.88812453	1A	4153684
Affx.88904273	1A	4189055
Affx.88812499	1A	4201813
Affx.88903188	1A	4309071
Affx.88812580	1A	4319486
Affx.88812621	1A	4401862
Affx.88812641	1A	4428916
Affx.88903608	1A	4447259
Affx.88812666	1A	4471616
Affx.88812684	1A	4492142
Affx.88812703	1A	4543149
Affx.88812806	1A	4703665
Affx.88812836	1A	4794980
Affx.88812890	1A	4873793
Affx.88812896	1A	4898710
Affx.88812904	1A	4912886
Affx.88812909	1A	4921662
Affx.88812913	1A	4928769
Affx.88812965	1A	4974674
Affx.88812974	1A	4980854
Affx.88812987	1A	4985538
Affx.88813048	1A	5026050
Affx.88813055	1A	5032817
Affx.88813062	1A	5045815
Affx.88813086	1A	5074462
Affx.88813093	1A	5075849
Affx.88813121	1A	5104703
Affx.88813198	1A	5278130
Affx.88813206	1A	5303167
Affx.88813243	1A	5348040
Affx.88813288	1A	5434709
Affx.88813300	1A	5448082
Affx.88813352	1A	5510523
Affx.88813365	1A	5521368
Affx.88813383	1A	5529923
Affx.88813395	1A	5547443
Affx.88813402	1A	5566168
Affx.88813476	1A	5681404
Affx.88813477	1A	5687813
Affx.88813478	1A	5687964
Affx.88813489	1A	5697261
Affx.88813497	1A	5701349
Affx.88813508	1A	5717432
Affx.88813595	1A	5860104
Affx.88813606	1A	5872994
Affx.88813609	1A	5880856
Affx.88813610	1A	5887432
Affx.88813611	1A	5888698
Affx.88813663	1A	5931570
Affx.88813753	1A	6047986
Affx.88813756	1A	6050292
Affx.88813795	1A	6096906
Affx.88813856	1A	6170933
Affx.88813870	1A	6188694
Affx.88813876	1A	6214262
Affx.88813895	1A	6252071
Affx.88813905	1A	6266349
Affx.88814053	1A	6464246
Affx.88814063	1A	6480762
Affx.88814078	1A	6490418
Affx.88814103	1A	6518164
Affx.88814105	1A	6520362
Affx.88814118	1A	6533359
Affx.88814124	1A	6562649
Affx.88814153	1A	6616710
Affx.88814169	1A	6629510
Affx.88814172	1A	6638298
Affx.88814335	1A	6864931
Affx.88814376	1A	6943248
Affx.88814389	1A	6973350
Affx.88814402	1A	6984137
Affx.88814464	1A	7039582
Affx.88814483	1A	7074107
Affx.88814560	1A	7166915
Affx.88814591	1A	7226721
Affx.88889660	1A	8194875
Affx.88889646	1A	8219533
Affx.88889644	1A	8220321
Affx.88889618	1A	8264614
Affx.88889522	1A	8419802
Affx.88889514	1A	8436735
Affx.88889489	1A	8485362
Affx.88889440	1A	8618290
Affx.88889434	1A	8621201
Affx.88889355	1A	8684507
Affx.88889326	1A	8734134
Affx.88889190	1A	9073107
Affx.88889138	1A	9154539
Affx.88889135	1A	9159436
Affx.88889123	1A	9167558
Affx.88889119	1A	9170046
Affx.88889116	1A	9172863
Affx.88889111	1A	9182993
Affx.88889093	1A	9214113
Affx.88889072	1A	9239292
Affx.88889064	1A	9243962
Affx.88889036	1A	9280914
Affx.88889024	1A	9291338
Affx.88889013	1A	9311646
Affx.88816815	1A	9337979
Affx.88816835	1A	9364149
Affx.88816847	1A	9385885
Affx.88816858	1A	9433037
Affx.88816899	1A	9540706
Affx.88816999	1A	9718872
Affx.88817009	1A	9728386
Affx.88817058	1A	9815825
Affx.88817136	1A	10053486
Affx.88817162	1A	10079901
Affx.88817170	1A	10088056
Affx.88817171	1A	10089564
Affx.88817196	1A	10221939
Affx.88817198	1A	10227737
Affx.88817219	1A	10304680
Affx.88817234	1A	10326877
Affx.88817248	1A	10366930
Affx.88817314	1A	10502948
Affx.88817342	1A	10615433
Affx.88865832	1A	10715471
Affx.88817479	1A	11750213
Affx.88818121	1A	11946549
Affx.88818122	1A	11946602
Affx.88818126	1A	11956270
Affx.88818225	1A	12151788
Affx.88818266	1A	12242307
Affx.88818275	1A	12261741
Affx.88818284	1A	12277419
Affx.88818302	1A	12292383
Affx.88818312	1A	12360417
Affx.88818344	1A	12449640
Affx.88818347	1A	12454688
Affx.88818355	1A	12460075
Affx.88818384	1A	12491092
Affx.88818394	1A	12581016
Affx.88818407	1A	12597469
Affx.88818426	1A	12616608
Affx.88818431	1A	12623289
Affx.88818509	1A	12842719
Affx.88818520	1A	12861239
Affx.88816781	1A	13095189
Affx.88816730	1A	13205191
Affx.88816713	1A	13213165
Affx.88816698	1A	13232475
Affx.88816697	1A	13233027
Affx.88816659	1A	13353004
Affx.88816632	1A	13424060
Affx.88816624	1A	13434475
Affx.88816603	1A	13456343
Affx.88816602	1A	13456412
Affx.88816601	1A	13474977
Affx.88816596	1A	13525766
Affx.88816562	1A	13623205
Affx.88816553	1A	13663583
Affx.88816543	1A	13676274
Affx.88816527	1A	13717377
Affx.88816520	1A	13727217
Affx.88816491	1A	13800090
Affx.88816488	1A	13803980
Affx.88817512	1A	13878991
Affx.88817513	1A	13881382
Affx.88817518	1A	13891647
Affx.88817519	1A	13913672
Affx.88817535	1A	13973879
Affx.88817378	1A	14086596
Affx.88817379	1A	14086815
Affx.88817413	1A	14148436
Affx.88817414	1A	14148539
Affx.88817415	1A	14148669
Affx.88817427	1A	14153845
Affx.88817433	1A	14172505
Affx.88817610	1A	14440325
Affx.88817628	1A	14477275
Affx.88817633	1A	14483983
Affx.88817644	1A	14537482
Affx.88817645	1A	14541207
Affx.88817707	1A	14654128
Affx.88817716	1A	14656080
Affx.88817717	1A	14656232
Affx.88817730	1A	14664879
Affx.88817731	1A	14668179
Affx.88817745	1A	14680805
Affx.88817746	1A	14681030
Affx.88891500	1A	14836350
Affx.88891561	1A	14958411
Affx.88891563	1A	14959657
Affx.88891574	1A	14976742
Affx.88809836	1A	15005300
Affx.88815895	1A	15154108
Affx.88815920	1A	15201760
Affx.88815956	1A	15323523
Affx.88815959	1A	15337613
Affx.88815960	1A	15337763
Affx.88815971	1A	15359375
Affx.88816005	1A	15397453
Affx.88816026	1A	15457111
Affx.88816053	1A	15502333
Affx.88816062	1A	15533101
Affx.88816063	1A	15539569
Affx.88816067	1A	15566436
Affx.88816093	1A	15629281
Affx.88816095	1A	15631725
Affx.88816103	1A	15639688
Affx.88816109	1A	15659938
Affx.88816121	1A	15675860
Affx.88816122	1A	15676030
Affx.88816140	1A	15694924
Affx.88817898	1A	15842202
Affx.88817913	1A	15864413
Affx.88817921	1A	15873041
Affx.88817928	1A	15878715
Affx.88817932	1A	15882402
Affx.88817941	1A	15893974
Affx.88817942	1A	15894077
Affx.88817943	1A	15894147
Affx.88817945	1A	15900576
Affx.88817952	1A	15910124
Affx.88817959	1A	15919246
Affx.88817975	1A	15940778
Affx.88818001	1A	16021832
Affx.88818002	1A	16029637
Affx.88818003	1A	16030415
Affx.88818005	1A	16032706
Affx.88818043	1A	16086018
Affx.88818044	1A	16092865
Affx.88818056	1A	16177370
Affx.88818057	1A	16185601
Affx.88818058	1A	16185762
Affx.88903717	1A	16238319
Affx.88818086	1A	16289735
Affx.88818089	1A	16305540
Affx.88818104	1A	16321979
Affx.88815315	1A	16381591
Affx.88815313	1A	16385928
Affx.88815298	1A	16415886
Affx.88815297	1A	16415921
Affx.88815292	1A	16417464
Affx.88815275	1A	16477039
Affx.88815274	1A	16477376
Affx.88815272	1A	16479587
Affx.88815270	1A	16479773
Affx.88815254	1A	16499698
Affx.88815249	1A	16539792
Affx.88815247	1A	16541033
Affx.88815243	1A	16556335
Affx.88815234	1A	16567941
Affx.88815218	1A	16623820
Affx.88815206	1A	16661443
Affx.88815204	1A	16668288
Affx.88815203	1A	16676141
Affx.88815191	1A	16683007
Affx.88815186	1A	16686618
Affx.88815184	1A	16688204
Affx.88815183	1A	16688369
Affx.88815182	1A	16688435
Affx.88815176	1A	16711343
Affx.88815171	1A	16723047
Affx.88815167	1A	16731854
Affx.88815163	1A	16739248
Affx.88815157	1A	16745317
Affx.88815153	1A	16751342
Affx.88902811	1A	16762286
Affx.88885949	1A	17375691
Affx.88885978	1A	17430036
Affx.88885994	1A	17468999
Affx.88886003	1A	17485781
Affx.88886005	1A	17487747
Affx.88886011	1A	17516668
Affx.88819111	1A	17610883
Affx.88819123	1A	17643866
Affx.88819142	1A	17708871
Affx.88819156	1A	17766511
Affx.88819172	1A	17787531
Affx.88819190	1A	17810038
Affx.88819191	1A	17811378
Affx.88815873	1A	17841968
Affx.88815849	1A	17920544
Affx.88815847	1A	17920651
Affx.88815804	1A	17967381
Affx.88815798	1A	17972310
Affx.88815774	1A	18013609
Affx.88815769	1A	18017807
Affx.88815750	1A	18083726
Affx.88815748	1A	18084048
Affx.88815737	1A	18103329
Affx.88815734	1A	18118806
Affx.88815726	1A	18138393
Affx.88815708	1A	18155068
Affx.88815700	1A	18159215
Affx.88815676	1A	18212681
Affx.88815665	1A	18249278
Affx.88815644	1A	18317844
Affx.88815642	1A	18319479
Affx.88815639	1A	18322595
Affx.88815627	1A	18371963
Affx.88815625	1A	18375056
Affx.88815611	1A	18408398
Affx.88815610	1A	18408634
Affx.88815597	1A	18449553
Affx.88815594	1A	18455836
Affx.88815590	1A	18464038
Affx.88815139	1A	18519432
Affx.88815098	1A	18625294
Affx.88815095	1A	18635418
Affx.88815065	1A	18726388
Affx.88815055	1A	18741328
Affx.88815043	1A	18779268
Affx.88815031	1A	18787656
Affx.88815028	1A	18790418
Affx.88815004	1A	18829810
Affx.88815000	1A	18841115
Affx.88814992	1A	18909275
Affx.88814988	1A	18913387
Affx.88814982	1A	18918127
Affx.88814970	1A	18935036
Affx.88814955	1A	18966755
Affx.88809812	1A	19515995
Affx.88809798	1A	19620468
Affx.88809797	1A	19627432
Affx.88809794	1A	19648691
Affx.88809793	1A	19659411
Affx.88809792	1A	19659447
Affx.88809790	1A	19659806
Affx.88809789	1A	19660154
Affx.88809777	1A	19754927
Affx.88809761	1A	19800085
Affx.88809760	1A	19800124
Affx.88809756	1A	19871933
Affx.88809755	1A	19897215
Affx.88840399	1A	20153785
Affx.88840455	1A	20250199
Affx.88814629	1A	20380737
Affx.88814640	1A	20427484
Affx.88814650	1A	20441947
Affx.88814654	1A	20461844
Affx.88814665	1A	20679787
Affx.88814671	1A	20710700
Affx.88814672	1A	20715474
Affx.88814678	1A	20719707
Affx.88814681	1A	20732296
Affx.88814693	1A	20744686
Affx.88814703	1A	20758710
Affx.88814739	1A	20859650
Affx.88814741	1A	20861125
Affx.88814750	1A	20874482
Affx.88814755	1A	20883486
Affx.88814761	1A	20890177
Affx.88814797	1A	20975819
Affx.88814799	1A	20977959
Affx.88814810	1A	21001198
Affx.88814812	1A	21001504
Affx.88814837	1A	21076399
Affx.88814856	1A	21131708
Affx.88814875	1A	21164196
Affx.88814883	1A	21175619
Affx.88814894	1A	21197973
Affx.88814902	1A	21208812
Affx.88814917	1A	21235268
Affx.88814929	1A	21292910
Affx.88814932	1A	21319216
Affx.88814934	1A	21323227
Affx.88815371	1A	21368451
Affx.88815400	1A	21466580
Affx.88815410	1A	21497388
Affx.88815415	1A	21504749
Affx.88815416	1A	21504804
Affx.88815417	1A	21504833
Affx.88815418	1A	21521306
Affx.88815419	1A	21528242
Affx.88880594	1A	21710831
Affx.88880603	1A	21867433
Affx.88880605	1A	21888424
Affx.88880611	1A	21949255
Affx.88880616	1A	21969684
Affx.88880622	1A	21980968
Affx.88880632	1A	21990895
Affx.88880635	1A	21995068
Affx.88880639	1A	21996171
Affx.88880661	1A	22042882
Affx.88815427	1A	22114764
Affx.88815431	1A	22117843
Affx.88815438	1A	22158076
Affx.88815446	1A	22179346
Affx.88815450	1A	22225730
Affx.88815455	1A	22232164
Affx.88903600	1A	22319059
Affx.88815478	1A	22319635
Affx.88815491	1A	22329184
Affx.88815508	1A	22352083
Affx.88815519	1A	22425110
Affx.88815537	1A	22485162
Affx.88815538	1A	22485575
Affx.88815567	1A	22613499
Affx.88819210	1A	22704560
Affx.88819219	1A	22796957
Affx.88819262	1A	23025972
Affx.88819266	1A	23030299
Affx.88819290	1A	23108438
Affx.88819303	1A	23155794
Affx.88819308	1A	23170267
Affx.88819311	1A	23191630
Affx.88819320	1A	23250976
Affx.88819325	1A	23254661
Affx.88819331	1A	23260510
Affx.88815359	1A	23503047
Affx.88815362	1A	23549508
Affx.88815368	1A	23554492
Affx.88809733	1B	22539
Affx.88809695	1B	68746
Affx.88809420	1B	344874
Affx.88809419	1B	345054
Affx.88809199	1B	638437
Affx.88810973	1B	772104
Affx.88810971	1B	772627
Affx.88810774	1B	1043307
Affx.88810768	1B	1048728
Affx.88810764	1B	1054420
Affx.88810762	1B	1057175
Affx.88810758	1B	1059498
Affx.88810743	1B	1106673
Affx.88810742	1B	1110112
Affx.88810733	1B	1131254
Affx.88810714	1B	1159615
Affx.88810631	1B	1364897
Affx.88810621	1B	1379840
Affx.88810616	1B	1382794
Affx.88810608	1B	1387662
Affx.88810604	1B	1391066
Affx.88810586	1B	1403821
Affx.88810530	1B	1487593
Affx.88810500	1B	1552461
Affx.88810444	1B	1620319
Affx.88810441	1B	1620806
Affx.88810440	1B	1623523
Affx.88810392	1B	1684472
Affx.88810372	1B	1719614
Affx.88810369	1B	1720642
Affx.88810360	1B	1735767
Affx.88810336	1B	1772104
Affx.88810335	1B	1772543
Affx.88810325	1B	1786042
Affx.88810306	1B	1810198
Affx.88810269	1B	1885169
Affx.88810256	1B	1916888
Affx.88810250	1B	1926842
Affx.88810204	1B	2011204
Affx.88810174	1B	2050188
Affx.88810121	1B	2135396
Affx.88810037	1B	2278854
Affx.88810019	1B	2284899
Affx.88809978	1B	2332733
Affx.88809934	1B	2392371
Affx.88809926	1B	2393264
Affx.88809923	1B	2393767
Affx.88809887	1B	2437494
Affx.88809885	1B	2437834
Affx.88809857	1B	2495936
Affx.88809843	1B	2507692
Affx.88809842	1B	2507981
Affx.88812206	1B	2594606
Affx.88812194	1B	2615301
Affx.88812190	1B	2622793
Affx.88812172	1B	2654213
Affx.88812147	1B	2689308
Affx.88812137	1B	2697721
Affx.88812104	1B	2743411
Affx.88812076	1B	2780935
Affx.88812074	1B	2781671
Affx.88812069	1B	2785517
Affx.88812068	1B	2785551
Affx.88812063	1B	2789829
Affx.88812055	1B	2803667
Affx.88812048	1B	2808790
Affx.88869539	1B	2868780
Affx.88869540	1B	2870192
Affx.88869555	1B	2885499
Affx.88869569	1B	2955130
Affx.88869601	1B	2989331
Affx.88869608	1B	2997597
Affx.88869633	1B	3044766
Affx.88869635	1B	3048077
Affx.88869637	1B	3048476
Affx.88902709	1B	3050368
Affx.88869646	1B	3077182
Affx.88869651	1B	3078102
Affx.88869656	1B	3078885
Affx.88811428	1B	3156314
Affx.88811435	1B	3160635
Affx.88811462	1B	3196521
Affx.88811483	1B	3218607
Affx.88812545	1B	4259910
Affx.88812567	1B	4301653
Affx.88812594	1B	4378030
Affx.88812596	1B	4379054
Affx.88812601	1B	4386758
Affx.88812618	1B	4400480
Affx.88812626	1B	4410711
Affx.88812713	1B	4579441
Affx.88812735	1B	4605752
Affx.88812738	1B	4609260
Affx.88812788	1B	4680415
Affx.88812796	1B	4687350
Affx.88812875	1B	4854521
Affx.88812882	1B	4862952
Affx.88812988	1B	4985575
Affx.88812989	1B	4985872
Affx.88813004	1B	4996727
Affx.88813010	1B	5000841
Affx.88813036	1B	5020527
Affx.88813039	1B	5021371
Affx.88813165	1B	5227449
Affx.88813188	1B	5248444
Affx.88813192	1B	5267269
Affx.88813233	1B	5341357
Affx.88813334	1B	5490484
Affx.88813346	1B	5505283
Affx.88813627	1B	5904344
Affx.88813633	1B	5907159
Affx.88813651	1B	5916578
Affx.88813665	1B	5933924
Affx.88813670	1B	5943205
Affx.88813714	1B	5980473
Affx.88813763	1B	6060978
Affx.88813792	1B	6095214
Affx.88813809	1B	6124092
Affx.88813811	1B	6124262
Affx.88813826	1B	6134329
Affx.88813851	1B	6161545
Affx.88813872	1B	6209843
Affx.88902563	1B	6235768
Affx.88813906	1B	6268402
Affx.88813913	1B	6279600
Affx.88813963	1B	6350391
Affx.88813972	1B	6355456
Affx.88814025	1B	6432128
Affx.88814028	1B	6434235
Affx.88814162	1B	6625518
Affx.88814164	1B	6627572
Affx.88814209	1B	6674661
Affx.88814214	1B	6690399
Affx.88814289	1B	6802267
Affx.88814304	1B	6828713
Affx.88814306	1B	6829783
Affx.88814317	1B	6847046
Affx.88814336	1B	6865979
Affx.88814456	1B	7016932
Affx.88814462	1B	7020960
Affx.88814568	1B	7200184
Affx.88814574	1B	7202168
Affx.88814578	1B	7203349
Affx.88814589	1B	7214083
Affx.88889707	1B	8068420
Affx.88889706	1B	8069917
Affx.88889705	1B	8073974
Affx.88889622	1B	8259254
Affx.88889612	1B	8275583
Affx.88889608	1B	8277813
Affx.88889605	1B	8286631
Affx.88816849	1B	9386667
Affx.88816875	1B	9497136
Affx.88816900	1B	9546499
Affx.88816902	1B	9547308
Affx.88816914	1B	9566745
Affx.88816929	1B	9618844
Affx.88816935	1B	9624762
Affx.88816937	1B	9625049
Affx.88816938	1B	9625077
Affx.88816943	1B	9633681
Affx.88816947	1B	9639109
Affx.88816952	1B	9639466
Affx.88816976	1B	9681060
Affx.88817115	1B	10001097
Affx.88817131	1B	10038866
Affx.88817157	1B	10068009
Affx.88817177	1B	10181595
Affx.88817197	1B	10227379
Affx.88817207	1B	10236292
Affx.88817244	1B	10359206
Affx.88817258	1B	10397745
Affx.88817287	1B	10480141
Affx.88817290	1B	10481167
Affx.88817293	1B	10482483
Affx.88817297	1B	10484129
Affx.88817337	1B	10603046
Affx.88817350	1B	10632383
Affx.88817353	1B	10633722
Affx.88817816	1B	11328941
Affx.88817819	1B	11330689
Affx.88817849	1B	11375328
Affx.88817451	1B	11669172
Affx.88817486	1B	11790637
Affx.88818112	1B	11929599
Affx.88818172	1B	12033685
Affx.88818254	1B	12222566
Affx.88818274	1B	12261006
Affx.88818281	1B	12268734
Affx.88818397	1B	12585668
Affx.88818408	1B	12597657
Affx.88818421	1B	12614969
Affx.88818447	1B	12660682
Affx.88818457	1B	12704334
Affx.88818472	1B	12725180
Affx.88818504	1B	12840501
Affx.88818520	1B	12861239
Affx.88818526	1B	12865613
Affx.88818536	1B	12867868
Affx.88818557	1B	12937586
Affx.88816807	1B	13021561
Affx.88816796	1B	13067827
Affx.88816782	1B	13095148
Affx.88816779	1B	13095975
Affx.88816755	1B	13165106
Affx.88816729	1B	13205387
Affx.88816712	1B	13213493
Affx.88816682	1B	13285420
Affx.88816675	1B	13295648
Affx.88816657	1B	13354068
Affx.88816633	1B	13424030
Affx.88816627	1B	13426805
Affx.88816539	1B	13678987
Affx.88816497	1B	13766018
Affx.88817534	1B	13973283
Affx.88817541	1B	13975803
Affx.88817542	1B	13977416
Affx.88817393	1B	14125176
Affx.88817409	1B	14146300
Affx.88817415	1B	14148669
Affx.88817434	1B	14172814
Affx.88817576	1B	14349051
Affx.88817630	1B	14477530
Affx.88817655	1B	14563494
Affx.88817685	1B	14639642
Affx.88817690	1B	14641004
Affx.88817743	1B	14680597
Affx.88817780	1B	14730105
Affx.88891509	1B	14853935
Affx.88891512	1B	14856709
Affx.88891523	1B	14877907
Affx.88891567	1B	14963372
Affx.88815883	1B	15063030
Affx.88816008	1B	15407797
Affx.88817887	1B	15814593
Affx.88817888	1B	15815304
Affx.88885966	1B	17408438
Affx.88885989	1B	17445925
Affx.88809913	1B	17525225
Affx.88809912	1B	17526187
Affx.88819105	1B	17605854
Affx.88815852	1B	17916812
Affx.88903856	1B	17957835
Affx.88815777	1B	17999005
Affx.88815761	1B	18027161
Affx.88815634	1B	18351715
Affx.88815622	1B	18399012
Affx.88815131	1B	18527939
Affx.88815110	1B	18604767
Affx.88815005	1B	18829696
Affx.88815002	1B	18830101
Affx.88814977	1B	18921155
Affx.88809769	1B	19761067
Affx.88809749	1B	19905012
Affx.88840389	1B	20141351
Affx.88814735	1B	20855176
Affx.88814757	1B	20884796
Affx.88814857	1B	21133243
Affx.88814920	1B	21236754
Affx.88815375	1B	21376622
Affx.88815381	1B	21394071
Affx.88880591	1B	21668847
Affx.88880625	1B	21984570
Affx.88880655	1B	22015982
Affx.88815467	1B	22270728
Affx.88815540	1B	22488091
Affx.88815544	1B	22496149
Affx.88815577	1B	22637737
Affx.88819254	1B	22987959
Affx.88819255	1B	22988266
Affx.88819289	1B	23106130
Affx.88819292	1B	23109979
Affx.88856327	1B	23349272
Affx.88815361	1B	23549237
Affx.88809586	1C	188213
Affx.88809451	1C	315715
Affx.88809267	1C	521304
Affx.88809237	1C	575853
Affx.88809234	1C	582948
Affx.88809226	1C	587978
Affx.88809197	1C	642219
Affx.88809195	1C	644592
Affx.88810965	1C	776438
Affx.88810884	1C	890936
Affx.88810855	1C	920789
Affx.88810853	1C	921274
Affx.88810807	1C	974673
Affx.88810717	1C	1158594
Affx.88810636	1C	1362474
Affx.88810621	1C	1379840
Affx.88812398	1C	4084789
Affx.88812440	1C	4132734
Affx.88812490	1C	4197603
Affx.88812511	1C	4220397
Affx.88812519	1C	4225578
Affx.88812600	1C	4386003
Affx.88812610	1C	4391438
Affx.88812616	1C	4399057
Affx.88812758	1C	4650366
Affx.88812782	1C	4676319
Affx.88812785	1C	4676632
Affx.88812829	1C	4779932
Affx.88812937	1C	4950620
Affx.88812946	1C	4958159
Affx.88812954	1C	4966161
Affx.88812961	1C	4971083
Affx.88812977	1C	4982427
Affx.88812986	1C	4985374
Affx.88813003	1C	4994434
Affx.88813012	1C	5000927
Affx.88813070	1C	5054662
Affx.88813114	1C	5095062
Affx.88813147	1C	5210543
Affx.88813148	1C	5210755
Affx.88813220	1C	5335311
Affx.88813278	1C	5408790
Affx.88813283	1C	5425969
Affx.88903142	1C	5434172
Affx.88813299	1C	5443815
Affx.88813323	1C	5478945
Affx.88813340	1C	5496225
Affx.88813344	1C	5499098
Affx.88813348	1C	5506576
Affx.88813355	1C	5511677
Affx.88813402	1C	5566168
Affx.88813479	1C	5688206
Affx.88813491	1C	5697385
Affx.88813549	1C	5793404
Affx.88813603	1C	5862167
Affx.88813607	1C	5873045
Affx.88813656	1C	5929127
Affx.88813678	1C	5952113
Affx.88903580	1C	5978201
Affx.88813770	1C	6063699
Affx.88902866	1C	6077958
Affx.88813776	1C	6079051
Affx.88813817	1C	6128366
Affx.88813843	1C	6158071
Affx.88813864	1C	6175853
Affx.88813908	1C	6268702
Affx.88813915	1C	6281365
Affx.88813945	1C	6344821
Affx.88813947	1C	6344914
Affx.88813980	1C	6357502
Affx.88813982	1C	6358392
Affx.88903243	1C	6360487
Affx.88813992	1C	6365039
Affx.88816731	1C	13204911
Affx.88816709	1C	13215196
Affx.88816673	1C	13314387
Affx.88816658	1C	13353272
Affx.88816635	1C	13423975
Affx.88816536	1C	13684157
Affx.88817422	1C	14151504
Affx.88817595	1C	14373282
Affx.88817636	1C	14515245
Affx.88817656	1C	14564138
Affx.88817711	1C	14655293
Affx.88817718	1C	14656701
Affx.88817764	1C	14707012
Affx.88817776	1C	14722472
Affx.88817777	1C	14725434
Affx.88817787	1C	14740459
Affx.88817789	1C	14747210
Affx.88891544	1C	14895572
Affx.88891548	1C	14902884
Affx.88815891	1C	15118586
Affx.88815930	1C	15258085
Affx.88815936	1C	15276273
Affx.88815943	1C	15300878
Affx.88815989	1C	15384847
Affx.88815991	1C	15387288
Affx.88815993	1C	15388436
Affx.88816034	1C	15467948
Affx.88816035	1C	15469081
Affx.88816051	1C	15492269
Affx.88816100	1C	15636761
Affx.88817868	1C	15767327
Affx.88817933	1C	15882549
Affx.88818007	1C	16033650
Affx.88818018	1C	16057199
Affx.88818020	1C	16058595
Affx.88818021	1C	16059347
Affx.88818100	1C	16311415
Affx.88815327	1C	16366507
Affx.88815295	1C	16416175
Affx.88815286	1C	16441942
Affx.88815260	1C	16483896
Affx.88815241	1C	16564119
Affx.88815187	1C	16686588
Affx.88815154	1C	16747206
Affx.88819127	1C	17663855
Affx.88815863	1C	17873747
Affx.88815826	1C	17944313
Affx.88815756	1C	18075046
Affx.88815697	1C	18167264
Affx.88815614	1C	18403640
Affx.88815612	1C	18404209
Affx.88815047	1C	18777047
Affx.88815046	1C	18778537
Affx.88815037	1C	18782240
Affx.88815036	1C	18783008
Affx.88814973	1C	18922735
Affx.88814960	1C	18960419
Affx.88809811	1C	19569547
Affx.88809808	1C	19569926
Affx.88903101	1C	19569975
Affx.88809806	1C	19571541
Affx.88840427	1C	20216533
Affx.88814623	1C	20315616
Affx.88814700	1C	20757462
Affx.88814704	1C	20759870
Affx.88814745	1C	20862143
Affx.88814780	1C	20933164
Affx.88814827	1C	21061045
Affx.88814878	1C	21167658
Affx.88814879	1C	21167691
Affx.88814928	1C	21282579
Affx.88880596	1C	21740656
Affx.88880671	1C	22074429
Affx.88819291	1C	23108494
Affx.88819306	1C	23159926
Affx.88809741	1D	15373
Affx.88809692	1D	73476
Affx.88809662	1D	110022
Affx.88809621	1D	139702
Affx.88809616	1D	142738
Affx.88809610	1D	150244
Affx.88809596	1D	168997
Affx.88809566	1D	216592
Affx.88809564	1D	217392
Affx.88809526	1D	271293
Affx.88809525	1D	271749
Affx.88809524	1D	271825
Affx.88809488	1D	292795
Affx.88809384	1D	395358
Affx.88809340	1D	436499
Affx.88809328	1D	443678
Affx.88809321	1D	451076
Affx.88809266	1D	522120
Affx.88809251	1D	546872
Affx.88810998	1D	720310
Affx.88810992	1D	733025
Affx.88810985	1D	759125
Affx.88810962	1D	777022
Affx.88810955	1D	781860
Affx.88810947	1D	784733
Affx.88810942	1D	789533
Affx.88810929	1D	808920
Affx.88810909	1D	835394
Affx.88810904	1D	840585
Affx.88810856	1D	920112
Affx.88810821	1D	958806
Affx.88810812	1D	971077
Affx.88810804	1D	977410
Affx.88810801	1D	986153
Affx.88810708	1D	1166033
Affx.88810703	1D	1171399
Affx.88810701	1D	1171545
Affx.88810696	1D	1178908
Affx.88810647	1D	1345172
Affx.88810617	1D	1382691
Affx.88810605	1D	1391016
Affx.88810589	1D	1401890
Affx.88810561	1D	1441088
Affx.88810546	1D	1464248
Affx.88810519	1D	1517497
Affx.88810508	1D	1540495
Affx.88810504	1D	1550304
Affx.88810499	1D	1552773
Affx.88903336	1D	1555881
Affx.88810481	1D	1575735
Affx.88810478	1D	1577477
Affx.88810462	1D	1592670
Affx.88810406	1D	1664836
Affx.88810404	1D	1667027
Affx.88810401	1D	1667485
Affx.88810398	1D	1667853
Affx.88810363	1D	1733745
Affx.88810342	1D	1769140
Affx.88810340	1D	1769835
Affx.88810244	1D	1940290
Affx.88810186	1D	2032090
Affx.88810152	1D	2101329
Affx.88810147	1D	2108104
Affx.88810065	1D	2226818
Affx.88810038	1D	2278161
Affx.88810016	1D	2285463
Affx.88809997	1D	2310910
Affx.88809972	1D	2336380
Affx.88809971	1D	2336793
Affx.88809949	1D	2379165
Affx.88809917	1D	2399547
Affx.88809897	1D	2424219
Affx.88809851	1D	2497633
Affx.88812165	1D	2677285
Affx.88812158	1D	2682965
Affx.88869543	1D	2870729
Affx.88869574	1D	2956373
Affx.88869629	1D	3021437
Affx.88869631	1D	3044543
Affx.88811447	1D	3176023
Affx.88811455	1D	3188695
Affx.88811465	1D	3198567
Affx.88811468	1D	3201594
Affx.88811471	1D	3207729
Affx.88811477	1D	3212548
Affx.88811563	1D	3368033
Affx.88811736	1D	3546741
Affx.88812321	1D	3962162
Affx.88812358	1D	4014928
Affx.88812554	1D	4283833
Affx.88812564	1D	4300362
Affx.88812663	1D	4447478
Affx.88812678	1D	4483132
Affx.88812694	1D	4514546
Affx.88812943	1D	4954367
Affx.88813099	1D	5084257
Affx.88813100	1D	5084344
Affx.88813101	1D	5084427
Affx.88813102	1D	5084593
Affx.88813857	1D	6171053
Affx.88814200	1D	6659463
Affx.88902554	1D	7077593
Affx.88903246	1D	7154378
Affx.88817140	1D	10059297
Affx.88816523	1D	13722768
Affx.88816494	1D	13799366
Affx.88817392	1D	14124979
Affx.88817659	1D	14574612
Affx.88817725	1D	14662621
Affx.88817782	1D	14730284
Affx.88816006	1D	15402720
Affx.88816022	1D	15446979
Affx.88818070	1D	16225985
Affx.88885975	1D	17419993
Affx.88885982	1D	17442029
Affx.88885996	1D	17472207
Affx.88819128	1D	17663884
Affx.88819180	1D	17797946
Affx.88815845	1D	17934621
Affx.88815831	1D	17943663
Affx.88815814	1D	17963681
Affx.88815805	1D	17967228
Affx.88815790	1D	17987393
Affx.88902871	1D	17996979
Affx.88815778	1D	17998299
Affx.88815766	1D	18022384
Affx.88815763	1D	18026632
Affx.88815753	1D	18076891
Affx.88815709	1D	18154283
Affx.88815688	1D	18187320
Affx.88815686	1D	18198163
Affx.88815684	1D	18200021
Affx.88815678	1D	18212229
Affx.88815670	1D	18231506
Affx.88815666	1D	18249248
Affx.88815652	1D	18305047
Affx.88815643	1D	18318969
Affx.88903428	1D	18357447
Affx.88903214	1D	18399511
Affx.88815604	1D	18419865
Affx.88815603	1D	18437622
Affx.88815061	1D	18730194
Affx.88815021	1D	18816203
Affx.88814996	1D	18908028
Affx.88814992	1D	18909275
Affx.88809786	1D	19681833
Affx.88840382	1D	20122200
Affx.88840410	1D	20175791
Affx.88840454	1D	20250130
Affx.88814734	1D	20854103
Affx.88814903	1D	21210105
Affx.88814935	1D	21330505
Affx.88815391	1D	21440416
Affx.88880637	1D	21995921
Affx.88815507	1D	22351215
Affx.88815525	1D	22455497
Affx.88815556	1D	22573707
Affx.88819204	1D	22698656
Affx.88819206	1D	22699820
Affx.88819244	1D	22963291
Affx.88819310	1D	23186757
Affx.88819336	1D	23271135
Affx.88822514	2A	48570
Affx.88822517	2A	50098
Affx.88822525	2A	73578
Affx.88822530	2A	86501
Affx.88822545	2A	122311
Affx.88822556	2A	144352
Affx.88822914	2A	279241
Affx.88822881	2A	347858
Affx.88822819	2A	609286
Affx.88822763	2A	759556
Affx.88822757	2A	772981
Affx.88822736	2A	803635
Affx.88822735	2A	803668
Affx.88822685	2A	927679
Affx.88822920	2A	2445039
Affx.88822940	2A	2545285
Affx.88822951	2A	2558955
Affx.88822953	2A	2560926
Affx.88820573	2A	3324122
Affx.88841131	2A	3376838
Affx.88841138	2A	3394552
Affx.88841139	2A	3394810
Affx.88841144	2A	3397672
Affx.88841168	2A	3443788
Affx.88841191	2A	3479234
Affx.88841213	2A	3558943
Affx.88841231	2A	3601865
Affx.88841232	2A	3602219
Affx.88841239	2A	3608396
Affx.88841246	2A	3614905
Affx.88841311	2A	3707190
Affx.88841316	2A	3711932
Affx.88841358	2A	3820673
Affx.88841374	2A	3834149
Affx.88841386	2A	3914806
Affx.88841388	2A	3915065
Affx.88841406	2A	3967305
Affx.88841412	2A	3968972
Affx.88841415	2A	3969236
Affx.88841418	2A	3974468
Affx.88841423	2A	3993738
Affx.88841430	2A	4021690
Affx.88841433	2A	4022707
Affx.88903880	2A	4047125
Affx.88820580	2A	4113904
Affx.88820584	2A	4167432
Affx.88820593	2A	4185294
Affx.88820594	2A	4222372
Affx.88820595	2A	4228277
Affx.88820618	2A	4290609
Affx.88820623	2A	4310981
Affx.88821023	2A	4627454
Affx.88821027	2A	4633631
Affx.88821028	2A	4633668
Affx.88821042	2A	4682056
Affx.88821047	2A	4685962
Affx.88821088	2A	4834336
Affx.88821102	2A	4877779
Affx.88821110	2A	4959553
Affx.88860558	2A	5154574
Affx.88860563	2A	5155516
Affx.88860568	2A	5157016
Affx.88860588	2A	5216477
Affx.88860592	2A	5229129
Affx.88860593	2A	5229387
Affx.88860609	2A	5275988
Affx.88860625	2A	5392687
Affx.88860628	2A	5395082
Affx.88860634	2A	5405066
Affx.88860635	2A	5406568
Affx.88860646	2A	5409717
Affx.88860663	2A	5461668
Affx.88860666	2A	5479184
Affx.88821155	2A	5498700
Affx.88821158	2A	5500792
Affx.88821189	2A	5559549
Affx.88821196	2A	5568719
Affx.88821197	2A	5569074
Affx.88821198	2A	5569660
Affx.88821202	2A	5573342
Affx.88821204	2A	5580082
Affx.88821222	2A	5600007
Affx.88821242	2A	5651392
Affx.88821244	2A	5663485
Affx.88821252	2A	5681650
Affx.88821253	2A	5681870
Affx.88821279	2A	5753625
Affx.88821296	2A	5797017
Affx.88821312	2A	5826925
Affx.88821315	2A	5829358
Affx.88821322	2A	5847033
Affx.88821345	2A	5902496
Affx.88821491	2A	6259933
Affx.88821494	2A	6262256
Affx.88821513	2A	6289252
Affx.88821535	2A	6336851
Affx.88822984	2A	6501540
Affx.88823003	2A	6564035
Affx.88823031	2A	6647247
Affx.88823033	2A	6647801
Affx.88823034	2A	6648792
Affx.88823076	2A	6790244
Affx.88823085	2A	6811165
Affx.88823086	2A	6813279
Affx.88823099	2A	6836531
Affx.88823113	2A	6844207
Affx.88823128	2A	6888119
Affx.88823161	2A	6948450
Affx.88822124	2A	7195286
Affx.88822140	2A	7214293
Affx.88822144	2A	7217872
Affx.88822146	2A	7218588
Affx.88822147	2A	7218626
Affx.88822231	2A	7351924
Affx.88822242	2A	7418428
Affx.88822263	2A	7494103
Affx.88822286	2A	7572341
Affx.88822288	2A	7581005
Affx.88822328	2A	7677155
Affx.88822329	2A	7680821
Affx.88822381	2A	7743672
Affx.88822390	2A	7761550
Affx.88822409	2A	7797453
Affx.88822424	2A	7822892
Affx.88822425	2A	7823092
Affx.88822427	2A	7835124
Affx.88822454	2A	7893586
Affx.88822498	2A	7972706
Affx.88819368	2A	9237887
Affx.88819404	2A	9339247
Affx.88819407	2A	9346839
Affx.88819411	2A	9353018
Affx.88819412	2A	9362250
Affx.88819413	2A	9363917
Affx.88819418	2A	9371627
Affx.88819434	2A	9389712
Affx.88819436	2A	9390625
Affx.88819443	2A	9410392
Affx.88819455	2A	9436011
Affx.88819524	2A	9580717
Affx.88819529	2A	9581665
Affx.88819547	2A	9602754
Affx.88819560	2A	9629822
Affx.88819563	2A	9638281
Affx.88819568	2A	9646487
Affx.88819571	2A	9647797
Affx.88819573	2A	9648381
Affx.88819586	2A	9668944
Affx.88819601	2A	9698886
Affx.88819647	2A	9902006
Affx.88819649	2A	9906873
Affx.88819650	2A	9910042
Affx.88819659	2A	9944732
Affx.88819664	2A	9947431
Affx.88819689	2A	10007917
Affx.88819718	2A	10049341
Affx.88819723	2A	10064108
Affx.88819724	2A	10064135
Affx.88819740	2A	10105148
Affx.88819774	2A	10132637
Affx.88819823	2A	10264013
Affx.88819860	2A	10347961
Affx.88819864	2A	10349435
Affx.88903349	2A	10350016
Affx.88819880	2A	10379557
Affx.88904213	2A	10395706
Affx.88819896	2A	10408766
Affx.88904233	2A	10425871
Affx.88819911	2A	10441693
Affx.88819924	2A	10464133
Affx.88819935	2A	10486559
Affx.88819961	2A	10542829
Affx.88819970	2A	10567475
Affx.88819981	2A	10580520
Affx.88819993	2A	10611713
Affx.88820006	2A	10640900
Affx.88820020	2A	10678251
Affx.88820027	2A	10690036
Affx.88820044	2A	10720300
Affx.88820100	2A	10855337
Affx.88820135	2A	10910038
Affx.88820137	2A	10914780
Affx.88820160	2A	10927239
Affx.88820161	2A	10927486
Affx.88820165	2A	10934938
Affx.88820191	2A	10976814
Affx.88820193	2A	10977236
Affx.88820204	2A	10992033
Affx.88820210	2A	11016865
Affx.88820246	2A	11086256
Affx.88820260	2A	11091021
Affx.88820261	2A	11091176
Affx.88820263	2A	11091824
Affx.88820271	2A	11095316
Affx.88820282	2A	11099123
Affx.88820290	2A	11105795
Affx.88820313	2A	11131221
Affx.88820321	2A	11151445
Affx.88820323	2A	11152872
Affx.88820332	2A	11159173
Affx.88820333	2A	11159352
Affx.88820358	2A	11208323
Affx.88820377	2A	11301379
Affx.88820391	2A	11354233
Affx.88820392	2A	11358642
Affx.88820410	2A	11387456
Affx.88820417	2A	11391037
Affx.88820421	2A	11392085
Affx.88820425	2A	11398104
Affx.88821540	2A	11930017
Affx.88821544	2A	11931149
Affx.88821559	2A	12001685
Affx.88821562	2A	12004836
Affx.88821563	2A	12005102
Affx.88821574	2A	12030475
Affx.88821578	2A	12038407
Affx.88821583	2A	12047782
Affx.88821593	2A	12072259
Affx.88821601	2A	12085015
Affx.88821619	2A	12113615
Affx.88821620	2A	12113756
Affx.88821626	2A	12125736
Affx.88821637	2A	12139037
Affx.88821649	2A	12193238
Affx.88821651	2A	12193727
Affx.88821672	2A	12239351
Affx.88821708	2A	12293487
Affx.88821725	2A	12354723
Affx.88821726	2A	12355304
Affx.88821733	2A	12362597
Affx.88821737	2A	12366451
Affx.88821780	2A	12463620
Affx.88821785	2A	12474153
Affx.88821804	2A	12499133
Affx.88821822	2A	12525402
Affx.88821831	2A	12591537
Affx.88821898	2A	12735917
Affx.88821902	2A	12745368
Affx.88821915	2A	12780201
Affx.88821953	2A	12821853
Affx.88821967	2A	12830495
Affx.88821981	2A	12865710
Affx.88821987	2A	12874917
Affx.88822026	2A	12945683
Affx.88822030	2A	12946650
Affx.88822031	2A	12947655
Affx.88822042	2A	12961381
Affx.88822043	2A	12961462
Affx.88822056	2A	12969913
Affx.88822058	2A	12970823
Affx.88820683	2A	13037640
Affx.88820696	2A	13079044
Affx.88820701	2A	13081592
Affx.88820707	2A	13092134
Affx.88820756	2A	13237764
Affx.88820771	2A	13279387
Affx.88820786	2A	13293150
Affx.88820799	2A	13306966
Affx.88820830	2A	13348834
Affx.88820872	2A	13413001
Affx.88820882	2A	13439322
Affx.88823336	2A	13893623
Affx.88823337	2A	13893767
Affx.88823352	2A	13967470
Affx.88823361	2A	13978385
Affx.88823456	2A	14174642
Affx.88823565	2A	14360642
Affx.88823695	2A	14571926
Affx.88823703	2A	14577844
Affx.88823727	2A	14637102
Affx.88823735	2A	14658322
Affx.88823772	2A	14711360
Affx.88823783	2A	14748121
Affx.88823824	2A	14844114
Affx.88823857	2A	14961265
Affx.88823866	2A	14967640
Affx.88823911	2A	15052860
Affx.88823990	2A	15354025
Affx.88824011	2A	15397229
Affx.88824026	2A	15432722
Affx.88824054	2A	15517567
Affx.88824055	2A	15518287
Affx.88824069	2A	15536683
Affx.88824333	2A	16120968
Affx.88824382	2A	16197844
Affx.88825382	2A	16327017
Affx.88825352	2A	16395298
Affx.88825337	2A	16405496
Affx.88825327	2A	16433614
Affx.88825292	2A	16505863
Affx.88825205	2A	16638642
Affx.88825079	2A	16864219
Affx.88825076	2A	16869847
Affx.88825054	2A	16928375
Affx.88825003	2A	16997512
Affx.88824995	2A	17000492
Affx.88824954	2A	17046265
Affx.88824926	2A	17068245
Affx.88824886	2A	17183737
Affx.88824863	2A	17227100
Affx.88824837	2A	17266313
Affx.88824777	2A	17349391
Affx.88824751	2A	17395724
Affx.88824744	2A	17401574
Affx.88824736	2A	17406955
Affx.88824662	2A	17567113
Affx.88824651	2A	17574987
Affx.88824624	2A	17615654
Affx.88824621	2A	17616057
Affx.88824587	2A	17716813
Affx.88824554	2A	17765326
Affx.88824485	2A	17951573
Affx.88824482	2A	17963438
Affx.88824462	2A	18041273
Affx.88824461	2A	18041448
Affx.88824459	2A	18041720
Affx.88824451	2A	18068706
Affx.88824432	2A	18115156
Affx.88824427	2A	18121795
Affx.88825674	2A	18224747
Affx.88825561	2A	18440335
Affx.88825950	2A	19440093
Affx.88826170	2A	20158394
Affx.88826196	2A	20197877
Affx.88826201	2A	20199598
Affx.88826220	2A	20240261
Affx.88826254	2A	20290120
Affx.88826273	2A	20313110
Affx.88826282	2A	20317624
Affx.88826309	2A	20380288
Affx.88826317	2A	20421120
Affx.88826327	2A	20431764
Affx.88826346	2A	20485002
Affx.88826383	2A	20552248
Affx.88826388	2A	20559793
Affx.88826434	2A	20617609
Affx.88826497	2A	20730168
Affx.88826503	2A	20740355
Affx.88826515	2A	20757460
Affx.88826538	2A	20812877
Affx.88826590	2A	20914517
Affx.88826591	2A	20917566
Affx.88826621	2A	20965941
Affx.88826649	2A	21014076
Affx.88826652	2A	21015956
Affx.88826673	2A	21040871
Affx.88826679	2A	21042723
Affx.88826725	2A	21129456
Affx.88826743	2A	21147814
Affx.88826758	2A	21168232
Affx.88826761	2A	21169841
Affx.88826763	2A	21170610
Affx.88826770	2A	21175701
Affx.88826792	2A	21196112
Affx.88826820	2A	21227657
Affx.88826839	2A	21306102
Affx.88826879	2A	21333812
Affx.88826891	2A	21342948
Affx.88826896	2A	21350308
Affx.88826924	2A	21397008
Affx.88826926	2A	21398609
Affx.88826938	2A	21421387
Affx.88826939	2A	21422464
Affx.88826964	2A	21471215
Affx.88826967	2A	21473029
Affx.88903218	2A	21479378
Affx.88826993	2A	21500528
Affx.88827000	2A	21511581
Affx.88827003	2A	21512448
Affx.88827017	2A	21524677
Affx.88827028	2A	21531855
Affx.88827082	2A	21574217
Affx.88827101	2A	21596989
Affx.88827110	2A	21605175
Affx.88902547	2A	21611506
Affx.88827125	2A	21648317
Affx.88827127	2A	21652688
Affx.88827138	2A	21660070
Affx.88827140	2A	21663993
Affx.88827200	2A	21798735
Affx.88820447	2A	22844534
Affx.88820448	2A	22845114
Affx.88820449	2A	22845148
Affx.88820525	2A	22945743
Affx.88820530	2A	22954417
Affx.88820547	2A	22987503
Affx.88879266	2A	23062900
Affx.88879279	2A	23185177
Affx.88879285	2A	23195712
Affx.88879319	2A	23226122
Affx.88879329	2A	23245274
Affx.88879340	2A	23263547
Affx.88879344	2A	23265699
Affx.88879346	2A	23269369
Affx.88879390	2A	23332152
Affx.88879477	2A	23465655
Affx.88879481	2A	23477617
Affx.88879482	2A	23478657
Affx.88879488	2A	23498724
Affx.88879523	2A	23560793
Affx.88879531	2A	23569025
Affx.88879532	2A	23569232
Affx.88879538	2A	23572407
Affx.88879542	2A	23573070
Affx.88879550	2A	23575216
Affx.88879553	2A	23582796
Affx.88879568	2A	23623962
Affx.88879609	2A	23684313
Affx.88827904	2A	23823317
Affx.88827848	2A	23923787
Affx.88827819	2A	23962434
Affx.88827728	2A	24119394
Affx.88827721	2A	24138154
Affx.88827702	2A	24168198
Affx.88827688	2A	24181866
Affx.88827683	2A	24187635
Affx.88827665	2A	24212430
Affx.88904234	2A	24214989
Affx.88827658	2A	24218940
Affx.88827657	2A	24219115
Affx.88827654	2A	24219250
Affx.88827605	2A	24292593
Affx.88827582	2A	24311913
Affx.88827569	2A	24337035
Affx.88827565	2A	24338335
Affx.88827561	2A	24341285
Affx.88903676	2A	24342310
Affx.88827542	2A	24365896
Affx.88827508	2A	24421613
Affx.88827479	2A	24457578
Affx.88827471	2A	24459455
Affx.88827405	2A	24536133
Affx.88827386	2A	24551085
Affx.88827362	2A	24607544
Affx.88827348	2A	24626161
Affx.88827345	2A	24629019
Affx.88827966	2A	24805271
Affx.88827972	2A	24831960
Affx.88829871	2A	24946553
Affx.88829826	2A	25037210
Affx.88829758	2A	25160843
Affx.88829754	2A	25167089
Affx.88829703	2A	25253499
Affx.88829688	2A	25264715
Affx.88829673	2A	25287053
Affx.88829630	2A	25418128
Affx.88829625	2A	25423606
Affx.88829620	2A	25425484
Affx.88829577	2A	25458973
Affx.88829554	2A	25484792
Affx.88829545	2A	25489458
Affx.88829542	2A	25493990
Affx.88829473	2A	25593748
Affx.88829461	2A	25603926
Affx.88829317	2A	25838177
Affx.88829276	2A	25920719
Affx.88829201	2A	26002642
Affx.88829173	2A	26022824
Affx.88903842	2A	26045274
Affx.88829155	2A	26045787
Affx.88829150	2A	26049594
Affx.88829142	2A	26053656
Affx.88829083	2A	26106530
Affx.88828801	2A	26465087
Affx.88828691	2A	26613675
Affx.88828635	2A	26688930
Affx.88828631	2A	26698905
Affx.88828614	2A	26726514
Affx.88828602	2A	26740546
Affx.88828403	2A	27058837
Affx.88828288	2A	27232955
Affx.88828279	2A	27255237
Affx.88903067	2A	27285856
Affx.88828200	2A	27352681
Affx.88828155	2A	27412398
Affx.88828137	2A	27444958
Affx.88828128	2A	27460066
Affx.88828118	2A	27470534
Affx.88828080	2A	27532972
Affx.88828078	2A	27537807
Affx.88828077	2A	27538890
Affx.88828073	2A	27545447
Affx.88828038	2A	27599685
Affx.88827991	2A	27655223
Affx.88830808	2A	27695862
Affx.88903052	2A	27708375
Affx.88830778	2A	27730013
Affx.88830773	2A	27736717
Affx.88830732	2A	27780573
Affx.88830721	2A	27818255
Affx.88830700	2A	27842288
Affx.88830676	2A	27868152
Affx.88830674	2A	27868286
Affx.88830631	2A	27937346
Affx.88830617	2A	27963204
Affx.88830599	2A	27977891
Affx.88830538	2A	28062321
Affx.88830519	2A	28085376
Affx.88830515	2A	28089478
Affx.88830482	2A	28127461
Affx.88830425	2A	28208597
Affx.88830423	2A	28210832
Affx.88830396	2A	28246231
Affx.88830367	2A	28270949
Affx.88830331	2A	28339536
Affx.88830330	2A	28339906
Affx.88830230	2A	28499579
Affx.88830177	2A	28579284
Affx.88830040	2A	28753974
Affx.88830015	2A	28777430
Affx.88829983	2A	28799719
Affx.88829906	2A	28886204
Affx.88891118	2B	1263083
Affx.88891120	2B	1277121
Affx.88891137	2B	1313356
Affx.88891146	2B	1366444
Affx.88891160	2B	1390073
Affx.88891185	2B	1528698
Affx.88891213	2B	1798894
Affx.88822936	2B	2535211
Affx.88841126	2B	3375359
Affx.88841175	2B	3453724
Affx.88841235	2B	3604684
Affx.88841355	2B	3802816
Affx.88820589	2B	4180251
Affx.88821070	2B	4772206
Affx.88821126	2B	5022370
Affx.88860626	2B	5392931
Affx.88821163	2B	5504197
Affx.88821275	2B	5748719
Affx.88821287	2B	5767204
Affx.88821289	2B	5769022
Affx.88821304	2B	5803103
Affx.88821420	2B	6137782
Affx.88821427	2B	6166091
Affx.88821496	2B	6262595
Affx.88821536	2B	6339096
Affx.88822983	2B	6498131
Affx.88823075	2B	6789288
Affx.88823155	2B	6929964
Affx.88822077	2B	7093922
Affx.88822226	2B	7348718
Affx.88822229	2B	7350302
Affx.88822238	2B	7396444
Affx.88822239	2B	7396903
Affx.88822245	2B	7435859
Affx.88822257	2B	7465006
Affx.88822333	2B	7687612
Affx.88822334	2B	7688328
Affx.88822349	2B	7702048
Affx.88822366	2B	7733123
Affx.88822383	2B	7750920
Affx.88822401	2B	7790722
Affx.88822422	2B	7821936
Affx.88822456	2B	7894412
Affx.88822457	2B	7896056
Affx.88822477	2B	7949774
Affx.88822480	2B	7950046
Affx.88822483	2B	7955249
Affx.88822484	2B	7955355
Affx.88819376	2B	9254919
Affx.88819399	2B	9333390
Affx.88819465	2B	9456632
Affx.88819490	2B	9492580
Affx.88819504	2B	9512517
Affx.88819510	2B	9513986
Affx.88819550	2B	9604653
Affx.88819559	2B	9618437
Affx.88819576	2B	9650877
Affx.88819636	2B	9872922
Affx.88819824	2B	10264141
Affx.88819837	2B	10296562
Affx.88819875	2B	10370479
Affx.88819878	2B	10371773
Affx.88819892	2B	10397542
Affx.88819927	2B	10469753
Affx.88819998	2B	10626985
Affx.88819999	2B	10627342
Affx.88820009	2B	10664518
Affx.88820014	2B	10672492
Affx.88820043	2B	10718759
Affx.88820061	2B	10766248
Affx.88820104	2B	10867940
Affx.88820309	2B	11121120
Affx.88820365	2B	11251410
Affx.88820387	2B	11341965
Affx.88820389	2B	11346210
Affx.88820419	2B	11391577
Affx.88820420	2B	11391961
Affx.88820442	2B	11424831
Affx.88823866	2B	14967640
Affx.88824149	2B	15683232
Affx.88824195	2B	15731141
Affx.88824208	2B	15751457
Affx.88824251	2B	15917259
Affx.88824274	2B	15956465
Affx.88824284	2B	15962250
Affx.88825380	2B	16330227
Affx.88825379	2B	16330299
Affx.88825343	2B	16404716
Affx.88825340	2B	16404978
Affx.88825330	2B	16409417
Affx.88825150	2B	16741332
Affx.88825135	2B	16746192
Affx.88825131	2B	16754426
Affx.88825105	2B	16830813
Affx.88825085	2B	16853569
Affx.88824958	2B	17044963
Affx.88824888	2B	17181469
Affx.88824758	2B	17388422
Affx.88824740	2B	17404658
Affx.88824731	2B	17409870
Affx.88824715	2B	17450499
Affx.88824711	2B	17453972
Affx.88824709	2B	17454445
Affx.88824699	2B	17464902
Affx.88824688	2B	17497791
Affx.88824606	2B	17651215
Affx.88824602	2B	17652072
Affx.88824600	2B	17652399
Affx.88824582	2B	17723004
Affx.88824578	2B	17725624
Affx.88824556	2B	17762663
Affx.88824546	2B	17802421
Affx.88824456	2B	18043563
Affx.88825624	2B	18337526
Affx.88825513	2B	18501704
Affx.88825503	2B	18504969
Affx.88825489	2B	18541643
Affx.88825440	2B	18636540
Affx.88825416	2B	18678136
Affx.88825414	2B	18678754
Affx.88825412	2B	18680343
Affx.88825731	2B	18980769
Affx.88825759	2B	19055766
Affx.88825785	2B	19107190
Affx.88825794	2B	19113410
Affx.88825805	2B	19137167
Affx.88825812	2B	19162446
Affx.88825827	2B	19207010
Affx.88825830	2B	19208692
Affx.88825836	2B	19225604
Affx.88825838	2B	19227224
Affx.88903429	2B	19232436
Affx.88825839	2B	19232930
Affx.88825842	2B	19234615
Affx.88825845	2B	19236510
Affx.88825896	2B	19361773
Affx.88825902	2B	19379925
Affx.88825908	2B	19386594
Affx.88903738	2B	19388297
Affx.88825917	2B	19399157
Affx.88825923	2B	19401201
Affx.88825966	2B	19477006
Affx.88825967	2B	19477152
Affx.88825970	2B	19478243
Affx.88825984	2B	19491982
Affx.88825999	2B	19516994
Affx.88826009	2B	19549062
Affx.88826010	2B	19549695
Affx.88826012	2B	19550513
Affx.88826029	2B	19602999
Affx.88826039	2B	19609787
Affx.88826044	2B	19612863
Affx.88826059	2B	19624591
Affx.88826060	2B	19656916
Affx.88826081	2B	19674522
Affx.88826088	2B	19688110
Affx.88826096	2B	19696081
Affx.88826160	2B	20119112
Affx.88826197	2B	20197913
Affx.88826209	2B	20227848
Affx.88826224	2B	20241601
Affx.88826227	2B	20242245
Affx.88826228	2B	20242993
Affx.88826277	2B	20315576
Affx.88826296	2B	20357212
Affx.88826559	2B	20856110
Affx.88826574	2B	20881381
Affx.88826638	2B	20991329
Affx.88826642	2B	20995340
Affx.88826655	2B	21016243
Affx.88826686	2B	21051495
Affx.88826693	2B	21064802
Affx.88826708	2B	21078047
Affx.88826755	2B	21161720
Affx.88826762	2B	21170405
Affx.88826765	2B	21170982
Affx.88826766	2B	21171042
Affx.88826806	2B	21209995
Affx.88826817	2B	21222960
Affx.88826835	2B	21302017
Affx.88826887	2B	21338013
Affx.88826916	2B	21386944
Affx.88826920	2B	21392375
Affx.88826931	2B	21404767
Affx.88826963	2B	21470504
Affx.88826987	2B	21497489
Affx.88827037	2B	21536407
Affx.88827077	2B	21569009
Affx.88827097	2B	21594719
Affx.88827208	2B	21821617
Affx.88827226	2B	21844945
Affx.88827239	2B	21863524
Affx.88827881	2B	23860884
Affx.88827821	2B	23958511
Affx.88827811	2B	23970681
Affx.88827790	2B	24004901
Affx.88827735	2B	24104410
Affx.88827730	2B	24115322
Affx.88827723	2B	24137359
Affx.88827717	2B	24150289
Affx.88827649	2B	24224628
Affx.88827635	2B	24243794
Affx.88827618	2B	24266443
Affx.88827613	2B	24286035
Affx.88827602	2B	24294716
Affx.88827598	2B	24298355
Affx.88827545	2B	24360794
Affx.88827543	2B	24364799
Affx.88827538	2B	24373530
Affx.88827531	2B	24382970
Affx.88827530	2B	24383175
Affx.88827528	2B	24384524
Affx.88827500	2B	24430810
Affx.88827449	2B	24478349
Affx.88827445	2B	24479054
Affx.88827410	2B	24535196
Affx.88827403	2B	24538704
Affx.88827358	2B	24619183
Affx.88827305	2B	24689168
Affx.88827293	2B	24703322
Affx.88827967	2B	24805929
Affx.88829884	2B	24922156
Affx.88829878	2B	24929432
Affx.88829877	2B	24929471
Affx.88829836	2B	25006059
Affx.88829824	2B	25047058
Affx.88829821	2B	25048471
Affx.88829820	2B	25049767
Affx.88829772	2B	25145256
Affx.88829735	2B	25195790
Affx.88829725	2B	25222299
Affx.88903912	2B	25226528
Affx.88829642	2B	25373331
Affx.88829592	2B	25447845
Affx.88829590	2B	25448736
Affx.88829588	2B	25452136
Affx.88829586	2B	25453206
Affx.88829522	2B	25544434
Affx.88829492	2B	25582850
Affx.88829480	2B	25591296
Affx.88829477	2B	25592938
Affx.88829462	2B	25601433
Affx.88829442	2B	25629244
Affx.88829424	2B	25658481
Affx.88829422	2B	25659780
Affx.88829385	2B	25706831
Affx.88829382	2B	25713870
Affx.88829378	2B	25715144
Affx.88829377	2B	25715604
Affx.88829365	2B	25740840
Affx.88829364	2B	25740902
Affx.88829353	2B	25758726
Affx.88829342	2B	25777357
Affx.88829331	2B	25782942
Affx.88829289	2B	25915811
Affx.88829279	2B	25919745
Affx.88829278	2B	25920082
Affx.88829273	2B	25928663
Affx.88829270	2B	25930284
Affx.88829244	2B	25958960
Affx.88829233	2B	25968981
Affx.88829197	2B	26007151
Affx.88829146	2B	26051229
Affx.88829140	2B	26054507
Affx.88829108	2B	26082247
Affx.88829059	2B	26134965
Affx.88829054	2B	26141118
Affx.88829044	2B	26145993
Affx.88829008	2B	26202890
Affx.88828998	2B	26213727
Affx.88828994	2B	26219225
Affx.88828953	2B	26253599
Affx.88828931	2B	26291790
Affx.88828930	2B	26293912
Affx.88828921	2B	26316903
Affx.88828885	2B	26373065
Affx.88828864	2B	26397047
Affx.88828811	2B	26449496
Affx.88828809	2B	26450142
Affx.88828801	2B	26465087
Affx.88828798	2B	26465861
Affx.88903310	2B	26466123
Affx.88828767	2B	26506764
Affx.88828746	2B	26533468
Affx.88828713	2B	26586507
Affx.88828712	2B	26586951
Affx.88828698	2B	26603761
Affx.88828638	2B	26688254
Affx.88828622	2B	26707435
Affx.88828590	2B	26780356
Affx.88828579	2B	26791275
Affx.88828564	2B	26809260
Affx.88828554	2B	26830716
Affx.88828492	2B	26930928
Affx.88828456	2B	26979763
Affx.88828450	2B	26989332
Affx.88828448	2B	26989505
Affx.88828441	2B	27001163
Affx.88828413	2B	27045925
Affx.88828384	2B	27088300
Affx.88828382	2B	27091894
Affx.88828362	2B	27113742
Affx.88828359	2B	27114546
Affx.88828338	2B	27147656
Affx.88828334	2B	27158499
Affx.88828309	2B	27195988
Affx.88828296	2B	27214032
Affx.88828280	2B	27254814
Affx.88828266	2B	27271513
Affx.88828264	2B	27271750
Affx.88828250	2B	27291550
Affx.88828246	2B	27293383
Affx.88828239	2B	27310602
Affx.88828237	2B	27311247
Affx.88828227	2B	27318520
Affx.88828217	2B	27338007
Affx.88828175	2B	27389461
Affx.88828166	2B	27398782
Affx.88828134	2B	27449438
Affx.88828132	2B	27450661
Affx.88828130	2B	27455201
Affx.88828092	2B	27507484
Affx.88828087	2B	27511428
Affx.88828051	2B	27581497
Affx.88828046	2B	27585727
Affx.88828042	2B	27588467
Affx.88828032	2B	27603185
Affx.88828005	2B	27647120
Affx.88827999	2B	27650434
Affx.88827992	2B	27654840
Affx.88830809	2B	27695353
Affx.88830803	2B	27698869
Affx.88830688	2B	27854549
Affx.88830679	2B	27863917
Affx.88830663	2B	27891205
Affx.88830615	2B	27964261
Affx.88830603	2B	27973815
Affx.88830600	2B	27977703
Affx.88830588	2B	27987251
Affx.88830568	2B	28015508
Affx.88830548	2B	28050593
Affx.88830522	2B	28082463
Affx.88830518	2B	28085504
Affx.88830503	2B	28104119
Affx.88830501	2B	28106905
Affx.88830500	2B	28114738
Affx.88830462	2B	28141220
Affx.88830443	2B	28185987
Affx.88830438	2B	28188433
Affx.88830430	2B	28203337
Affx.88903554	2B	28211758
Affx.88830411	2B	28226609
Affx.88830402	2B	28243000
Affx.88830385	2B	28256217
Affx.88830364	2B	28273779
Affx.88830355	2B	28283750
Affx.88830342	2B	28323972
Affx.88830339	2B	28326606
Affx.88830337	2B	28326961
Affx.88830297	2B	28383500
Affx.88830287	2B	28391110
Affx.88830263	2B	28418872
Affx.88830240	2B	28489356
Affx.88830223	2B	28517486
Affx.88830182	2B	28576877
Affx.88830181	2B	28577116
Affx.88830166	2B	28591589
Affx.88830139	2B	28636758
Affx.88830134	2B	28638365
Affx.88830126	2B	28650331
Affx.88830057	2B	28738075
Affx.88830020	2B	28775836
Affx.88830016	2B	28776706
Affx.88829962	2B	28814648
Affx.88829957	2B	28817340
Affx.88829937	2B	28851673
Affx.88822592	2C	206266
Affx.88822896	2C	317433
Affx.88822831	2C	552020
Affx.88822827	2C	596866
Affx.88822824	2C	603474
Affx.88822819	2C	609286
Affx.88822812	2C	616552
Affx.88822805	2C	640232
Affx.88822772	2C	694089
Affx.88822765	2C	757122
Affx.88822745	2C	798991
Affx.88822700	2C	915132
Affx.88822699	2C	915823
Affx.88822698	2C	915871
Affx.88891155	2C	1371764
Affx.88891206	2C	1726475
Affx.88841224	2C	3591141
Affx.88841273	2C	3678961
Affx.88841344	2C	3779776
Affx.88841363	2C	3823817
Affx.88841382	2C	3882943
Affx.88841408	2C	3967526
Affx.88841412	2C	3968972
Affx.88820624	2C	4313199
Affx.88820626	2C	4313320
Affx.88820663	2C	4404215
Affx.88821024	2C	4627543
Affx.88821055	2C	4740139
Affx.88903850	2C	4753159
Affx.88821073	2C	4772584
Affx.88821125	2C	5021042
Affx.88860584	2C	5214002
Affx.88821187	2C	5559224
Affx.88821229	2C	5606961
Affx.88821231	2C	5613296
Affx.88821243	2C	5654703
Affx.88821277	2C	5749573
Affx.88821310	2C	5822830
Affx.88821410	2C	6132488
Affx.88821436	2C	6183707
Affx.88821447	2C	6192788
Affx.88821532	2C	6332309
Affx.88821533	2C	6333095
Affx.88823066	2C	6780798
Affx.88823171	2C	7022030
Affx.88822085	2C	7116875
Affx.88822104	2C	7138323
Affx.88822138	2C	7213633
Affx.88903834	2C	7215347
Affx.88822217	2C	7342242
Affx.88822232	2C	7351983
Affx.88822253	2C	7459941
Affx.88822261	2C	7469547
Affx.88822292	2C	7585442
Affx.88822296	2C	7589799
Affx.88822316	2C	7629089
Affx.88822335	2C	7689941
Affx.88822354	2C	7708917
Affx.88822407	2C	7797247
Affx.88822408	2C	7797361
[truncated: 7,938 more rows]
