# Supplementary material for: Identifying Verticillium dahliae Resistance in Strawberry Through Disease Screening of Multiple Populations and Image Based Phenotyping
Source: Front Plant Sci. 2019 Jul 18;10:924. doi: 10.3389/fpls.2019.00924 (PMC6657532; doi:10.3389/fpls.2019.00924)
Supplement: TABLE S3 — List of individuals in the validation set. [file Table_3.XLSX]

## Sheet: Sheet1
Alba
Buddy
Cambridge Favourite
Charlotte
Clery
DNBL212
Elsanta
Evie 2
Fenella
Finesse
Flair
Flamenco
Hapil
Malling Centenary
Portola
Red Gauntlet
San Andreas
SDBL120
Senga sengana
Sonata
Sweet charlie
Vibrant
S001
S002
S003
S004
S005
S006
S007
S008
S009
S010
S011
S012
S013
S014
S015
S016
S017
S018
S019
S020
S021
S022
S023
S024
S025
S026
S027
S028
S029
S030
S031
S032
S033
S034
S035
S036
S037
S038
S039
S040
S041
S042
S043
S044
S045
S046
S047
S048
S049
S050
S051
S052
S053
S054
S055
S056
S057
S058
S059
S060
S061
S062
S063
S064
S065
S066
S067
S068
S069
S070
S071
S072
S073
S074
S075
S076
S077
S078
